# Supplementary material for: Completing the hybridization triangle: the inheritance of genetic incompatibilities during homoploid hybrid speciation in ragworts (Senecio)
Source: AoB Plants. 2019 Jan 6;11(1):ply078. doi: 10.1093/aobpla/ply078 (PMC6360072; doi:10.1093/aobpla/ply078)
Supplement: Supplementary Table S1 [file ply078_suppl_supplementary_table_s1.xlsx]

Table S1. Summary of codominant molecular markers used for mapping.
Names are marker names used in this article.
ID are sequence names in publicly available archives where available. Id labels starting with: “S” are from the Senecio expressed sequence tag database (www.seneciodb.org) and “gi” “gb” and “At” are from the National Centre for Biotechnology Information (NCBI) sequence database.
Type indicates the type of marker. Type names starting with “EST” came from expressed sequence tags otherwise markers were designed from anonymous DNA sequence. SSR indicates simple sequence repeat marker and indel indicates an insertion deletion polymorphism marker.
Forward and Reverse primers are 5' and 3' end PCR primers respectively. An 18 basepair universal M13 sequence tag was included at the 5’ end of all forward primers.
Product sizes are expected basepair fragment sizes following primer development including an extra 18 bases added by the M13 tag.
Aethnensis Chrysanthemifolius and Squalidus genotypes are S. aethnensis S. chrysanthemifolius and S. squalidus mapping family parent genotypes listed as a pair of approximate basepair fragment lengths.
Map location indicates genetic map linkage group and position in Kosambi centiMorgan units along linkage group. Pairs of weakly linked linkage groups are labelled with the same number but with "A" and "B" postscripts to distinguish them.
Map type indicates mapping family marker genotypes and segregation pattern in JoinMap outcrossed mapping family (CP) notation and marker phase relative to other linked markers as calculated by JoinMap. See JoinMap manual for more details.
AC AS and CS refer to the F2AC F2AS and F2CS maps respectively
Names	ID	Type	Forward primer (5' end)	Reverse primer (3' end)	Product size (bp)	Aethnensis genotype	Chrysanthemifolius genotype	Squalidus genotype	AC Map location	AC Map type	AS Map location	AS Map type	CS Map location	CS Map type
EC296B	SC_MF_10_E12; SA_MF_05_D09; SA_MF_07_A02; SA_MF_08_H01; SY_MF_04_D06; SY_MF_10_H02; SS_MF_01_D03	EST SSR	TGCATCACCTGCTCCTC	GCATGGAATTATATGTTATTGA	363	356; 356	359; 359	355; 356	AC1; 0	<hkxhk>; 1	unmapped	unmapped	CS1; 6.6	<efxeg>; 0
MSS7	-	SSR	GAGATGTGGCTTCCTCGTTC	CGGGGTCTCATTTCATTTTC	188	185; 189	185; 185	185; 189	AC1; 0.1	<hkxhk>; 1	unmapped	unmapped	CS1; 0	<nnxnp>; 0
ES36	SS_CP_10_H11	EST SSR	ATGGCGGTGGTTTGAATG	GCAAGGAGGCACGTGAG	215	216; 218	214; 214	214; 216	AC1; 0.2	<hkxhk>; 1	AS1; 3.4	<mlxll>; 1	CS1; 7.1	<nnxnp>; 0
MSC5a	-	SSR	GTGGTGGAGAGGGTTAGG	AACATTATAGCCCTAATTTGA	172	163; 165	161; 161	161; 163	AC1; 1.1	<hkxhk>; 1	AS1; 2.7	<efxeg>; 0	CS1; 5.8	<mlxll>; 0
MSC5b	-	SSR	GTGGTGGAGAGGGTTAGG	AACATTATAGCCCTAATTTGA	172	175; 177	176; 180	175; 180	AC1; 1.6	<efxeg>; 1	AS1; 3.5	<efxeg>; 0	unmapped	problematic
Ray2aB	gi|261923755|gb|GU065708.1|	indel	TCGCCTTCCAATTCCTTTC	CCTTCGATCTCTAGTGCCTTG	285	284; 284	281; 284	281; 281	AC1; 10.4	<nnxnp>; 1	AS1; 16.1	<hkxhk>; 1	CS1; 18.8	<mlxll>; 1
EC1496B	SC_CP_05_E11; SC_CP_06_E01; SC_CP_07_B04; SV_MF_06_F04; SV_MF_09_B08; SA_CP_05_B02; SA_CP_05_D10; SA_CP_08_H07; SA_MF_02_D04; SY_CP_05_F02; SY_CP_08_C12	EST SSR	GTCTTAATAAACGCCCTTCG	GCTCCCAGCAGGCATTAC	176	172; 172	174; 174	170; 170	AC1; 12.2	<hkxhk>; 1	AS1; 20.5	<hkxhk>; 1	CS1; 19.1	<hkxhk>; 0
ES9	SA_CP_03_F04	EST SSR	CAGACACACTTTTCCTCCTTC	GCCGGACAAGTTCCACAG	258	411; 413	413; 422	411; 411	AC1; 12.3	<nnxnp>; 1	AS1; 19	<nnxnp>; 0	CS1; 20	<efxeg>; 1
EC1566	SA_CP_08_A08; SA_CP_10_C11; SY_CP_08_A12; SY_CP_08_D12; SY_MF_01_H02; SS_LF_02_E09; SS_LF_02_F09; SS_LF_06_D11; SS_LF_11_G02; SS_LF_11_H06	EST EST indel	AAACCTTTTCCGGCGAAC	GCGACTTCTCCGTTGAGG	356	412; 415	413; 413	408; 417	AC1; 20.2	<efxeg>; 0	AS1; 30.9	<efxeg>; 0	CS1; 27.7	<efxeg>; 0
EC74	SA_CP_04_D12; SS_CP_04_E11	EST SSR	GCTTTTGTGGGGTTGATG	CCAAATGTTGTCGTTGGTC	268	259; 259	271; 271	271; 271	AC1; 27.1	<hkxhk>; 1	AS1; 37.8	<hkxhk>; 1	unmapped	unmapped
EC1019	SC_CP_01_C07; SC_CP_11_C01; SY_CP_09_D06; SY_MF_07_G09; SS_CP_08_E12; SS_CP_09_A06; SS_MF_01_H06	EST SSR	ATTCCATCGCCCTCAATTTC	GGGTGAGAGGGGAGTAGAGC	183	182; 194	182; 182	182; 182	AC1; 28.6	<nnxnp>; 0	AS1; 37	<hkxhk>; 1	unmapped	unmapped
EC464	SC_CP_07_A06; SY_MF_03_F09	EST SSR	TTCAATTTTGTTGTAGCAAATC	GGATCGTATTTTCGATTCAGG	223	202; 216	225; 225	210; 210	AC1; 34.8	<efxeg>; 0	AS1; 44.7	<hkxhk>; 1	CS1; 46.4	<hkxhk>; 0
ES85	SC_CP_06_H02	EST SSR	TCTCGTTTTCGGGTGTTTG	TCGGTGGGACGGATAGG	335	331; 334	334; 334	334; 334	AC1; 37.2	<mlxll>; 0	unmapped	unmapped	unmapped	unmapped
ES82	SA_CP_07_A05	EST SSR	AGAGATGGCTGGCAGAGG	CAGAACGGTAAACATCATTTC	197	197; 197	191; 197	197; 197	AC1; 41.5	<hkxhk>; 1	unmapped	unmapped	unmapped	unmapped
EC1551	SC_MF_03_A04; SC_MF_07_A03; SV_MF_07_C06; SV_MF_11_A06; SA_MF_04_B06; SA_MF_04_G05; SA_MF_04_H04; SA_MF_06_G12; SY_MF_01_A03; SY_MF_02_B10; SS_MF_08_A09	EST indel	TTTCGTTGGAGGCCATAG	AAGCACAGCCAATTTAAGCAC	362	F; S	F; F	F; S	AC2; 29.1	<mlxll>; 0	unmapped	unmapped	CS2; 0	<mlxll>; 0
ES57	SY_MF_09_G06	EST SSR	AACAGCCGGAAACACTCG	GGCTTACAACCTTTCATTGC	215	204; 210	210; 212	210; 210	AC2; 5.8	<efxeg>; 0	AS2; 13	<hkxhk>; 0	CS2; 15.7	<hkxhk>; 0
EC978	SS_LF_11_A02; SS_LF_12_G07	EST SSR	CGTAAAAGGCTCGTGGAAAC	CCCCATTACCGACTCTTTACC	254	261; 261	258; 258	255; 255	AC2; 9.3	<hkxhk>; 1	AS2; 3.7	<hkxhk>; 0	CS2; 22.2	<hkxhk>; 0
EC811	SV_CP_04_F06; SV_CP_08_D09; SA_CP_01_C08; SA_CP_08_E10; SY_CP_02_D02; SY_CP_03_D05; SY_CP_10_E11; SY_MF_11_H12; SS_CP_06_G11; SS_LF_13_F09	EST indel	CCCTCCATTTTCCCCTTC	AACGGCGTGGTTTGTTTG	128	350; 358	331; 351	351; 358	AC3; 15.5	<abxcd>; 0	unmapped	unmapped	CS3; 0	<efxeg>; 1
S20	gi|50363191|gb|AY652670.1|	SSR	CTAAATAAAGTCGGGTCACAC	CTCAAGGGGAAAGGCTCAT	132	129; 131	142; 153	144; 144	AC3; 24.3	<abxcd>; 0	AS3; 1.5	<efxeg>; 0	CS3; 7.1	<efxeg>; 1
ES1	SC_MF_07_D08	EST SSR	TAACCACCACCGGCAGTC	TCTTGTCCCATTCCCATTG	169	161; 161	158; 158	149; 158	AC3; 29.5	<hkxhk>; 0	AS3; 0	<hkxhk>; 1	CS3; 10.8	<nnxnp>; 0
EC733	SC_CP_05_A06; SC_MF_11_H04; SA_MF_09_F05; SS_MF_05_G03	EST SSR	TAGTGCTCTTAACTTTGCTC	AGAGGAAAACATATGTGA	261	260; 264	265; 265	264; 265	AC3; 39.4	<efxeg>; 1	unmapped	unmapped	CS3; 19.2	<nnxnp>; 0
S10	gi|50363186|gb|AY652665.1|	SSR	CAGAAAGCTTGAACTGGTTAC	CATAAGAGGCATAGAATTAGCC	192	177; 177	171; 190	171; 186	AC4.1; 11.5	<hkxhk>; 0	AS4.1; 0	<hkxhk>; 0	CS4.1; 4.3	<mlxll>; 0
EC512	SC_CP_09_G09; SC_MF_02_D01	EST SSR	CTGAGAATCGCAAGACTAAACC	TCCCGGCTTCTTCTACACAC	226	233; 238	224; 224	238; 238	AC4.1; 17.8	<hkxhk>; 0	AS4.1; 25.1	<hkxhk>; 0	CS4.1; 10.7	<hkxhk>; 0
ES2	SS_CP_07_C09	EST SSR	AAGGCGTGTTTTGGTTTCC	GGAGTGCCGGAGTAGTTCC	251	215; 219	226; 236	227; 246	AC4.1; 18.9	<hkxhk>; 0	AS4.1; 23.5	<efxeg>; 0	CS4.1; 11.5	<efxeg>; 0
EC174	SV_CP_02_B11; SV_MF_09_F03; SA_CP_08_B10; SA_CP_10_F03; SA_MF_07_G07; SA_MF_08_A11; SA_MF_08_G07; SS_CP_11_D01; SS_MF_04_C02	EST indel	TCCTCATCTATTCTTCACACTC	CAACAGCCAATCCAAAGG	346	457; 470	459; 459	457; 467	AC4.1; 30.3	<hkxhk>; 0	unmapped	unmapped	CS4.1; 16.4	<efxeg>; 0
EC1470	SC_CP_11_D12; SY_CP_06_E06	EST SSR	AATCACCACCACACCAATCC	TCTTCCGGCTCATTATCCTC	265	263; 263	254; 263	257; 263	AC5.1; 12.6	<mlxll>; 0	AS5.1; 26.9	<mlxll>; 1	CS5.1; 15.9	<mlxll>; 0
V44	gi|50363208|gb|AY652687.1|	SSR	CTCATCGACGCCGGTTAGTAG	GTGCGCCTCCATCTGACG	209	225; 227	227; 231	225; 229	AC5.1; 16.3	<nnxnp>; 0	AS5.1; 14.9	<hkxhk>; 0	CS5.1; 14.5	<abxcd>; 0
C19	At5g40810	indel	TTTGCACTGCGTTGTTCC	GCCACGTCGAATCCTGA	295	349; 349	305; 349	349; 349	AC5.1; 24.8	<nnxnp>; 0	unmapped	unmapped	CS5.1; 19.1	<nnxnp>; 1
EC1026	SC_MF_03_G01; SV_CP_04_D12; SV_CP_04_E02; SV_CP_06_D08; SA_CP_03_G12; SA_CP_06_E06; SA_CP_06_H10; SA_CP_07_D11; SA_CP_07_G01; SA_CP_07_H10; SA_CP_09_B08; SA_CP_11_H11; SA_MF_02_G05; SA_MF_06_C09; SY_CP_01_B08; SY_CP_01_E09; SY_CP_01_F04; SY_CP_02_F06; SY_CP_02_G05; SY_CP_03_E03; SY_CP_04_C07; SY_CP_04_E12; SY_CP_04_G03; SY_CP_05_B12; SY_CP_05_D07; SY_CP_05_E11; SY_CP_06_C06; SY_CP_07_F01; SY_CP_0…	EST indel	TGCAGGGAGGACAAGCTC	CCATAACTGGACATGCTACGC	351	F; S	F; F	F; F	AC5.1; 3.2	<mlxll>; 1	unmapped	unmapped	unmapped	unmapped
ES25	SC_CP_03_H07	EST SSR	TCATCTCCGCCGTCAATC	AGCTTGCCGGAACTTTTG	223	237; 237	233; 233	233; 233	AC5.2; 0	<hkxhk>; 0	AS5.2; 0	<hkxhk>; 0	unmapped	unmapped
EC904	SC_CP_05_G03; SS_CP_10_G11; SS_LF_01_B02; SS_LF_03_B03; SS_LF_10_H10	EST SSR	CGAAATATCAAACGCCTCTC	AATGACGGAGAAATGGATCG	215	218; 218	214; 217	215; 215	AC5.2; 3.6	<efxeg>; 0	AS5.2; 1.2	<hkxhk>; 0	CS5.2; 0	<hkxhk>; 0
ES43	SS_MF_08_A05	EST SSR	AGAGTTTGGTTCCGATGATTG	TCGGTCCCTCTCCATGTC	267	263; 265	265; 265	263; 265	AC5.2; 8.6	<mlxll>; 1	unmapped	unmapped	unmapped	unmapped
EC1688	SC_MF_04_F03; SY_MF_05_E03; SY_MF_09_E02; SY_MF_11_E09	EST indel	AATTGGGGAGGGAAAAGC	TGAAAATTGGGGATTATTTTGA	356	114; 114	126; 126	114; 114	AC5.2; 9.5	<hkxhk>; 0	unmapped	unmapped	CS5.2; 6.7	<hkxhk>; 0
ES47	SA_CP_04_B03	EST indel	CTTGCATGAAACATACATACC	TTGTGCAAACCAACATGC	235	F; S	S; S	F; F	AC6.1; 17.4	<mlxll>; 1	unmapped	unmapped	unmapped	unmapped
ES29	SV_MF_01_E03	EST SSR	GCTTCTGCGACTGTTTGC	TGCCATTAACCACAACAGG	184	259; 260	259; 259	260; 260	AC6.1; 30.3	<mlxll>; 1	unmapped	unmapped	unmapped	problematic
ES45	SA_CP_08_A04	EST SSR	GCCTCAACATCAACCCATC	TGGCCTTTCATGTCCTTTC	176	173; 173	173; 176	174; 174	AC7.1; 0	<nnxnp>; 0	AS7.1; 0	<hkxhk>; 0	CS7.1; 6.7	<hkxhk>; 0
EC258	SA_MF_05_D06; SY_MF_02_G01	EST SSR	ATGGCGTCCATTTCTGG	GGCACGTCAGCAGCAAC	230	219; 231	231; 231	219; 231	AC7.2; 0	<hkxhk>; 0	unmapped	unmapped	CS7.2; 0	<hkxhk>; 0
ES88	SS_CP_10_F03	EST SSR	TCAGCACTTCCAGCAGTTTC	ATGGAAAGTAAGAATTGAGGTC	250	323; 323	329; 329	323; 323	AC8.1; 0	<hkxhk>; 0	unmapped	unmapped	CS8.1; 0	<hkxhk>; 0
ES40	SS_CP_11_A06	EST SSR	GCCGGAAAACATCTCAACC	TGTGGGAGAAGCGAGAGG	194	182; 194	191; 191	191; 191	AC8.1; 14.9	<efxeg>; 1	AS8.1; 1.6	<hkxhk>; 0	unmapped	unmapped
A26	At1g26550	indel	CAAATCCTCTTTCCCTTGTCA	AGGCTTGCGAGAATGCAG	341	352; 352	340; 340	340; 340	AC8.1; 15.1	<hkxhk>; 0	AS8.1; 1.3	<hkxhk>; 0	unmapped	unmapped
NES1B	SS_S4_02_D10	EST SSR	TGGGGAGGAATTGAGAAGG	CTCCGATCCCCTGTTTTC	226	228; 228	231; 231	225; 225	AC8.1; 15.7	<hkxhk>; 0	AS8.1; 3.1	<hkxhk>; 0	CS8.1; 11.7	<hkxhk>; 0
EC402	SC_CP_03_H03; SA_CP_07_C06; SA_CP_08_H02; SS_CP_10_D05; SS_MF_02_E08	EST indel	GCTTGGAAAATGGCGATG	GCACCCTTGAGCCTTTGAG	383	428; 441	445; 445	445; 445	AC8.1; 16.2	<efxeg>; 1	AS8.1; 0.3	<hkxhk>; 0	unmapped	unmapped
EC482	SC_CP_07_G11; SA_CP_07_E06; SA_CP_09_H05; SY_CP_04_D05	EST SSR	TCAATCGTCTGGAGGGAAAG	ATTCACGCGGCTAAAACAAC	200	198; 198	202; 202	202; 202	AC8.1; 17.5	<hkxhk>; 0	AS8.1; 2	<hkxhk>; 0	unmapped	unmapped
EC1418	SC_CP_04_G10; SV_CP_06_F08; SY_CP_02_C01; SY_CP_03_F05; SY_CP_06_F05; SY_CP_09_C01; SS_LF_04_A09; SS_LF_10_H02	EST indel	GGCAGCCACACTCTCCAC	TCCACGGTTATCGCCTTC	256	246; 249	249; 249	249; 249	AC8.2; 0	<nnxnp>; 1	AS4.1; 41.5	<hkxhk>; 1	unmapped	unmapped
V45	gi|50363209|gb|AY652688.1|	SSR	GTGAAGCAGCAATAAAGC	TACGCAGCCATACACGA	203	221; 221	199; 199	203; 205	AC9; 5.8	<hkxhk>; 0	AS9; 0	<hkxhk>; 0	CS9; 3.5	<hkxhk>; 0
EC290	SC_MF_10_E12; SA_MF_05_D09; SA_MF_07_A02; SA_MF_08_H01; SY_MF_04_D06; SY_MF_10_H02; SS_MF_01_D03	EST indel	GGGTTCACAAATCCCATCC	TCCCACCACCATAAATTTCG	307	S; S	F; F	F; F	AC10.1; 3.4	<hkxhk>; 0	AS10.1; 0	<hkxhk>; 0	unmapped	unmapped
ES4	SA_CP_09_A12	EST SSR	CTCACACCATTTCCCCTCTC	TGCCTTCCAAAACGAACG	182	172; 172	166; 174	172; 182	AC10.1; 4.1	<efxeg>; 0	AS10.1; 6.6	<mlxll>; 1	CS10.1; 2.7	<abxcd>; 0
ES20	SS_LF_08_H05	EST SSR	TGATTTTCCGGCCCCTAC	CCTGTGGTTGCCATTCTG	387	389; 389	383; 383	389; 389	AC10.1; 4.4	<hkxhk>; 0	unmapped	unmapped	CS10.1; 0	<hkxhk>; 0
S26	gi|50363197|gb|AY652676.1|	SSR	CCTGCCAACTTTGTTCCATT	GCACATTCGAATACCTA	174	161; 165	155; 163	155; 167	AC10.2; 0	<hkxhk>; 0	AS10.2; 2.8	<efxeg>; 0	CS10.2; 1.9	<efxeg>; 0
ES83B	SA_CP_09_F07	EST SSR	TCCCTTTCCCTTAAAAC	CCGAATATAACAATTTGGAAC	199	197; 200	203; 203	200; 203	AC10.2; 4.2	<hkxhk>; 0	AS10.2; 4.3	<efxeg>; 0	unmapped	unmapped
ES19	SA_MF_04_C05	EST SSR	CGGAAAAGCTATCCACACTCTC	AGCTGGGGATTGAAATGATG	175	158; 158	163; 163	163; 163	unmapped	problematic	AS8.1; 1.4	<hkxhk>; 0	unmapped	unmapped
ES91	SS_LF_10_A03	EST SSR	TGCTCTAAACCTTTCTTCCTC	ATCCCAAGTCCCCGAAAC	334	333; 349	331; 331	333; 352	unmapped	problematic	unmapped	problematic	unmapped	problematic
EC1687	SC_MF_01_G05; SC_MF_03_G09; SC_MF_10_A08; SC_MF_11_A10; SC_MF_11_D04; SV_MF_04_C12; SV_MF_08_E08; SV_MF_11_F06; SA_MF_01_F07; SA_MF_03_G03; SA_MF_06_E03; SA_MF_08_B04; SY_MF_01_A06; SY_MF_01_E03; SY_MF_01_G02; SY_MF_02_F03; SY_MF_03_C05; SY_MF_03_D10; SY_MF_04_A09; SY_MF_04_D08; SY_MF_05_A01; SY_MF_06_E03; SY_MF_06_F08; SY_MF_06_H02; SY_MF_07_B08; SY_MF_08_B08; SY_MF_08_H09; SY_MF_09_C07; SY_MF_1…	EST indel	CCAAACGGTGGTCTCAGG	CGAGCCTCTTTTCGAAGC	264	345; 347	347; 347	347; 356	unmapped	problematic	unmapped	unmapped	CS5.1; 23	<hkxhk>; 0
EC232	SC_CP_11_C05; SA_MF_03_G04; SA_MF_08_B08; SY_CP_03_C03; SS_CP_02_F06	EST indel	ACCACCTACCGCCACCTC	AGCACAGCTCCGTTCCAC	285	276; 276	276; 276	282; 282	unmapped	unmapped	AS1; 43.6	<hkxhk>; 1	CS1; 43.1	<hkxhk>; 0
ES56	SC_CP_09_A05	EST SSR	TGGTCCGAAACAACCAATG	AGATGAACGACGGCCAAG	190	186; 186	186; 191	189; 192	unmapped	unmapped	AS2; 29.7	<hkxhk>; 0	CS2; 25	<efxeg>; 0
ES74B	SA_CP_07_B01	EST SSR	CATCGTTTTGGAAATCAGCTC	CCACCACCGTATTTCTCCTG	165	163; 163	163; 163	160; 163	unmapped	unmapped	AS2; 44.6	<nnxnp>; 0	CS2; 39.1	<nnxnp>; 0
ES58	SS_MF_08_B11	EST SSR	GTTTCATCACAAAATTAAACC	GCTCTGCCAGCTTCTTG	236	233; 236	233; 236	230; 236	unmapped	unmapped	AS3; 16.9	<hkxhk>; 1	CS3; 21.3	<mlxll>; 0
EC1123	SS_MF_10_G09; SS_MF_11_G11	EST SSR	AGCTAAACAGCCCTGCAAAC	AGCGCGCATAAATTGGTC	241	304; 304	304; 309	304; 309	unmapped	unmapped	AS4.1; 23.7	<nnxnp>; 0	unmapped	unmapped
ES18b	SS_CP_11_A02	EST SSR	CCACCACCGTCATACAACC	TTTTACGGCGAGGACGAC	192	191; 191	191; 191	185; 191	unmapped	unmapped	AS4.1; 24.8	<mlxll>; 1	CS4.1; 11.2	<mlxll>; 0
EC370	SC_CP_02_D08; SC_CP_04_C01	EST SSR	GAGCTATGGGATGAAAGGTG	CATCATTTGGTGGCCATTC	302	296; 301	296; 301	296; 296	unmapped	unmapped	AS4.2; 3	<hkxhk>; 0	CS4.1; 54.6	<hkxhk>; 0
EC859	SA_CP_06_B03; SY_MF_11_H06; SS_CP_10_F08	EST indel	CAACACCAGCACACACACC	TGAAGAGCTGCTTGAATCG	359	354; 368	354; 370	348; 351	unmapped	unmapped	AS4.2; 3.5	<abxcd>; 0	CS4.1; 55.9	<hkxhk>; 0
ES73	SY_MF_11_G02	EST SSR	TGTCCAAACACCGCAATG	CAAATGGACTAAAATCGCTACC	319	313; 313	313; 313	313; 318	unmapped	unmapped	AS5.1; 4.4	<hkxhk>; 0	CS5.1; 4.7	<mlxll>; 0
EC371	SC_CP_02_E03; SC_CP_09_F04; SV_CP_01_D11; SV_MF_07_D03; SV_MF_07_F01; SA_CP_10_B02; SA_CP_10_C01; SA_CP_10_D02; SA_MF_02_H12; SY_CP_02_C10; SY_CP_04_B05; SY_CP_08_B06; SY_CP_09_D12; SS_CP_10_D06; SS_LF_05_D12; SS_LF_06_D12; SS_MF_07_E05	EST indel	ACCCTGTCGTGGTTGCTC	AGGCTAATGACAACACAATGC	373	460; 460	460; 460	460; 464	unmapped	unmapped	AS5.2; 13.2	<nnxnp>; 0	unmapped	unmapped
EC606	SC_MF_02_B11; SC_MF_02_B12; SC_MF_02_D03; SC_MF_03_A05; SC_MF_04_B02; SC_MF_05_B02; SC_MF_05_C01; SC_MF_08_F06; SC_MF_08_H05; SC_MF_09_B10; SC_MF_09_D11; SC_MF_09_G06; SC_MF_09_H10; SC_MF_10_G12; SV_MF_04_E06; SV_MF_05_G05; SV_MF_08_H03; SA_MF_07_H07; SS_MF_06_E01	EST SSR	CGCCTGAAAGATGGAAGAAG	TTTCAAGATAGAAAACGTAGGC	181	181; 181	181; 181	169; 181	unmapped	unmapped	AS6.1; 0	<hkxhk>; 0	CS6.2; 0	<mlxll>; 0
ES64	SS_MF_01_G04	EST SSR	AATTGTGTGAGAATAAATGATG	GACAACGTAGGCTTTAGAATG	263	264; 264	264; 264	252; 264	unmapped	unmapped	AS6.1; 0.7	<hkxhk>; 0	CS6.2; 0.5	<mlxll>; 0
ES63	SC_MF_10_B01	EST SSR	TCGCCTGAAAGATGGAAG	TTCAAGATAGAAAACGTAGGC	179	180; 180	180; 180	168; 180	unmapped	unmapped	AS6.1; 0.7	<hkxhk>; 0	CS6.2; 0.3	<mlxll>; 0
EC298	SC_MF_11_A09; SA_MF_02_H09; SA_MF_06_E07; SA_MF_07_H05; SA_MF_08_E12; SA_MF_11_B10; SY_MF_02_H10; SY_MF_03_G10; SY_MF_03_H10; SY_MF_09_B11; SS_MF_03_C03; SS_MF_04_B08; SS_MF_04_H09; SS_MF_06_C03; SS_MF_07_A04; SS_MF_07_A05; SS_MF_07_B03; SS_MF_07_B08; SS_MF_09_D01; SS_MF_11_E02	EST SSR	GAACCCATCTCCATTTCTTTTC	AGACAACGTAGGCTTTAGAATG	290	292; 292	292; 292	280; 292	unmapped	unmapped	AS6.1; 1.4	<hkxhk>; 0	CS6.2; 0.3	<mlxll>; 0
ES87	SY_CP_07_C05	EST SSR	CCGGAAATCCCAGAAATG	TGATTCGCGCTCCTAAAAG	134	132; 132	132; 132	126; 132	unmapped	unmapped	AS6.1; 21.4	<mlxll>; 1	CS6.2; 8.9	<mlxll>; 0
S29b	gi|50363200|gb|AY652679.1|	SSR	CTATGGCAGTGCAAACCTAC	TAAACGGAAACCCTATT	220	220; 226	220; 226	220; 220	unmapped	unmapped	AS7.1; 7.7	<nnxnp>; 1	unmapped	unmapped
S29a	gi|50363200|gb|AY652679.1|	SSR	CTATGGCAGTGCAAACCTAC	TAAACGGAAACCCTATT	220	197; 197	199; 199	199; 199	unmapped	unmapped	AS8.1; 0.9	<hkxhk>; 0	unmapped	unmapped
EC688	SC_MF_09_C12; SA_MF_08_H12; SY_MF_03_H01	EST SSR	CTTCATTTTGGGCGAACG	CGCAATAGCGCCTGTAAATC	169	167; 167	167; 167	163; 163	unmapped	unmapped	AS10.1; 5	<hkxhk>; 0	CS10.1; 4.1	<hkxhk>; 0
SSP	gi|72534117|gb|AJ810532.1|	indel	TCGCTGCTCGTGATTCTG	ATCTTCGGCCCGTGAAAC	205	201; 201	201; 201	205; 205	unmapped	unmapped	AS10.2; 0	<hkxhk>; 1	CS10.2; 0	<hkxhk>; 1
EC1307	SC_MF_01_H06; SV_MF_04_A08; SA_MF_03_C09; SA_MF_03_D02; SA_MF_07_H11; SS_MF_03_H07; SS_MF_09_A07; SS_MF_10_C08; SS_MF_10_E03; SS_MF_11_A05	EST indel	TCTTTTGAGCGTTCTTGGTG	CAACGCCTTTGGCAACTC	120	110; 110	110; 110	117; 117	unmapped	unmapped	unmapped	problematic	CS10.1; 9.2	<hkxhk>; 0
EC63	SC_CP_02_C01; SC_CP_04_E11; SV_MF_03_G02; SA_CP_04_A04; SA_CP_04_A07; SA_CP_09_G06; SY_CP_02_D01; SS_CP_05_A03; SS_CP_08_F05; SS_LF_03_A01	EST indel	CACCCCTCCTGCTCTCAC	ACGCGTTTGATGAAGATTTAG	302	370; 370	370; 370	370; 389	unmapped	unmapped	unmapped	unmapped	CS1; 6.7	<mlxll>; 0
ES76	SY_MF_04_H07	EST SSR	CCATTCCGCAACAAGAGG	TCAGCGCTTCGATTAGGG	289	363; 363	363; 363	363; 367	unmapped	unmapped	unmapped	unmapped	CS1; 6.9	<mlxll>; 0
