# Supplementary material for: Completing the hybridization triangle: the inheritance of genetic incompatibilities during homoploid hybrid speciation in ragworts (Senecio)
Source: AoB Plants. 2019 Jan 6;11(1):ply078. doi: 10.1093/aobpla/ply078 (PMC6360072; doi:10.1093/aobpla/ply078)
Supplement: Supplementary Table S2 [file ply078_suppl_supplementary_table_s2.xlsx]

Table S2. Frequencies and segregation tests of genetic markers genotyped in the F2AS mapping family.
Marker summary information
locus	Name of marker
chrom	Linkage group
pos	Kosambi cM position along linkage group
type	JoinMap4 scoring scheme for mapping genotypes
phase	JoinMap4 assigned marker phase relative to other linked markers
aeth	S. aethnensis parent genotype
squal	S. squalidus genotype
Genotype chi square tests	Tests conducted on entire mapping family or subsets with S. aethnensis or S. squalidus cytoplasm only
aethgenofreqall	frequency of genotypes homozygous for S. aethnensis alleles
squalgenofreqall	frequency of genotypes homozygous for S. squalidus alleles
hetgenofreqall	frequency of genotypes heterozygous for parental alleles
genochiall	chi square value for genotype frequencies relative to expectations
genodfall	degrees of freedom for the genotype chi square test
genopall	probability value for the genotype chi square test
hetchiall	chi square value for heterozygosity frequencies in terms of parental alleles relative to expectations
hetdfall	degrees of freedom for the heterozygosity chi square test
hetpall	probability value for the heterozygosity chi square test
Allelic chi square tests
aethallelefreqall	frequency of S. aethnensis alleles
squalallelefreqall	frequency of S. squalidus alleles
allelechiall	chi square value for allelic frequencies relative to expectations
alleledfall	degrees of freedom for the allelic chi square test
allelepall	probability value for the allelic chi square test
Marker summary information								Genotype chi square tests										aeth cyto genotype chi square tests										squal cyto genotype chi square tests										Allelic chi square tests						Aeth cyto allelic chi square tests
Locus	chrom	pos	type	phase	aeth	squal		aethgenofreqall	squalgenofreqall	hetgenofreqall	genochiall	genodfall	genopall	hetchiall	hetdfall	hetpall		aethgenofreqAS	squalgenofreqAS	hetgenofreqAS	genochiAS	genodfAS	genopAS	hetchiAS	hetdfAS	hetpAS		aethgenofreqSA	squalgenofreqSA	hetgenofreqSA	genochiSA	genodfSA	genopSA	hetchiSA	hetdfSA	hetpSA		aethallelefreqall	squalallelefreqall	allelechiall	alleledfall	allelepall		aethallelefreqAS	squalallelefreqAS	allelechiAS	alleledfAS	allelepAS
E1M3_210	1	0	<hkxhk>	1 1	hh	kk		NA	0.239130435	NA	0.057971014	1	0.80973206	NA	NA	NA		NA	0.285714286	NA	0.285714286	1	0.5929801	NA	NA	NA		NA	0.2	NA	0.666666667	1	0.414216179	NA	NA	NA		NA	NA	NA	NA	NA		NA	NA	NA	NA	NA
E1M3_57	1	1.2	<hkxhk>	1 1	hh	kk		0.282608696	NA	NA	0.52173913	1	0.470100762	NA	NA	NA		0.214285714	NA	NA	0.285714286	1	0.5929801	NA	NA	NA		0.34	NA	NA	2.16	1	0.141644738	NA	NA	NA		NA	NA	NA	NA	NA		NA	NA	NA	NA	NA
E1M7_83	1	2.1	<hkxhk>	1 1	hh	kk		NA	0.244680851	NA	0.014184397	1	0.905197504	NA	NA	NA		NA	0.272727273	NA	0.121212121	1	0.727723547	NA	NA	NA		NA	0.22	NA	0.24	1	0.624206115	NA	NA	NA		NA	NA	NA	NA	NA		NA	NA	NA	NA	NA
MSC5a	1	2.7	<efxeg>	0 0	fg	ee		0.231578947	0.263157895	0.505263158	0.284210526	3	0.962970176	0.010526316	1	0.918282161		0.162790698	0.325581395	0.511627907	3.046511628	3	0.384509386	0.023255814	1	0.878793718		0.288461538	0.211538462	0.5	2	3	0.572406707	0	1	1		0.484210526	0.515789474	0.231578947	2	0.890662712		0.418604651	0.581395349	2.651162791	2	0.265648467
E5M6_323	1	3.4	<mlxll>	1 1	ml	ll		NA	NA	NA	0.040816327	1	0.839892873	NA	NA	NA		NA	NA	NA	1.8	1	0.179712587	NA	NA	NA		NA	NA	NA	2.283018868	1	0.13079711	NA	NA	NA		NA	NA	0.027210884	1	0.868977654		NA	NA	1.2	1	0.273321894
ES36	1	3.4	<mlxll>	1 1	ml	ll		NA	NA	NA	0.010309278	1	0.91912608	NA	NA	NA		NA	NA	NA	2.272727273	1	0.131668066	NA	NA	NA		NA	NA	NA	2.283018868	1	0.13079711	NA	NA	NA		NA	NA	0.006872852	1	0.933928933		NA	NA	1.515151515	1	0.21835481
MSC5b	1	3.5	<efxeg>	0 0	fg	ee		0.234042553	0.234042553	0.531914894	0.382978723	3	0.943735807	0.382978723	1	0.53601337		0.162790698	0.302325581	0.534883721	3.046511628	3	0.384509386	0.209302326	1	0.647314785		0.294117647	0.176470588	0.529411765	2.568627451	3	0.463016128	0.176470588	1	0.674424072		0.5	0.5	0	2	1		0.430232558	0.569767442	2.255813953	2	0.323710081
E8M7_62	1	7.6	<hkxhk>	1 1	hh	kk		0.223404255	NA	NA	0.354609929	1	0.55151509	NA	NA	NA		0.204545455	NA	NA	0.484848485	1	0.486234323	NA	NA	NA		0.24	NA	NA	0.026666667	1	0.870282772	NA	NA	NA		NA	NA	NA	NA	NA		NA	NA	NA	NA	NA
Ray2aB	1	16.1	<hkxhk>	1 1	hh	kk		0.227272727	0.295454545	0.477272727	1	2	0.606530663	0.181818182	1	0.669815358		0.153846154	0.307692308	0.538461538	2.076923077	2	0.353998877	0.230769231	1	0.630954042		0.285714286	0.285714286	0.428571429	1	2	0.606530663	1	1	0.317310813		0.465909091	0.534090909	0.818181818	1	0.365712299		0.423076923	0.576923077	1.846153846	1	0.174231462
ES9	1	19	<nnxnp>	0 0	np	nn		NA	NA	NA	0.010309278	1	0.91912608	NA	NA	NA		NA	NA	NA	0.022222222	1	0.881497452	NA	NA	NA		NA	NA	NA	0.076923077	1	0.781511295	NA	NA	NA		NA	NA	0.006872852	1	0.933928933		NA	NA	0.014814815	1	0.903123843
EC1496B	1	20.5	<hkxhk>	1 1	hh	kk		0.273684211	0.273684211	0.452631579	0.852631579	2	0.652910128	0.852631579	1	0.355808945		0.186046512	0.325581395	0.488372093	1.697674419	2	0.427912217	0.023255814	1	0.878793718		0.346153846	0.230769231	0.423076923	2.615384615	2	0.270443437	1.230769231	1	0.267257669		0.5	0.5	0	1	1		0.430232558	0.569767442	1.674418605	1	0.195667854
E5M3_104	1	28.4	<hkxhk>	1 1	hh	kk		NA	0.326086957	NA	2.84057971	1	0.09191107	NA	NA	NA		NA	0.404761905	NA	5.365079365	1	0.020543855	NA	NA	NA		NA	0.26	NA	0.026666667	1	0.870282772	NA	NA	NA		NA	NA	NA	NA	NA		NA	NA	NA	NA	NA
EC1566	1	30.9	<efxeg>	0 0	fg	ee		0.283950617	0.271604938	0.444444444	2.604938272	3	0.456624466	1	1	0.317310813		0.2	0.342857143	0.457142857	7.4	3	0.060184323	0.257142857	1	0.612089881		0.347826087	0.217391304	0.434782609	2.52173913	3	0.471375147	0.782608696	1	0.376344496		0.50617284	0.49382716	0.814814815	2	0.665373058		0.428571429	0.571428571	4.285714286	2	0.117319166
EC1019	1	37	<hkxhk>	1 1	hh	kk		0.29787234	0.223404255	0.478723404	1.212765957	2	0.54531974	0.170212766	1	0.679922785		0.209302326	0.302325581	0.488372093	0.76744186	2	0.681321537	0.023255814	1	0.878793718		0.37254902	0.156862745	0.470588235	4.921568627	2	0.085367969	0.176470588	1	0.674424072		0.537234043	0.462765957	1.042553191	1	0.307228695		0.453488372	0.546511628	0.744186047	1	0.38832323
EC74	1	37.8	<hkxhk>	1 1	hh	kk		0.325581395	0.220930233	0.453488372	2.627906977	2	0.268755432	0.744186047	1	0.38832323		0.236842105	0.315789474	0.447368421	0.894736842	2	0.639308332	0.421052632	1	0.516412269		0.395833333	0.145833333	0.458333333	6.333333333	2	0.042143844	0.333333333	1	0.563702862		0.552325581	0.447674419	1.88372093	1	0.169911904		0.460526316	0.539473684	0.473684211	1	0.491297125
EC232	1	43.6	<hkxhk>	1 1	hh	kk		0.298969072	0.216494845	0.484536082	1.412371134	2	0.493523127	0.092783505	1	0.760667888		0.272727273	0.295454545	0.431818182	0.863636364	2	0.649327426	0.818181818	1	0.365712299		0.320754717	0.150943396	0.528301887	3.226415094	2	0.199247492	0.169811321	1	0.680279547		0.541237113	0.458762887	1.319587629	1	0.250666259		0.488636364	0.511363636	0.045454545	1	0.83117041
EC464	1	44.7	<hkxhk>	1 1	hh	kk		0.308510638	0.212765957	0.478723404	1.893617021	2	0.387977281	0.170212766	1	0.679922785		0.302325581	0.255813953	0.441860465	0.76744186	2	0.681321537	0.581395349	1	0.445765913		0.31372549	0.176470588	0.509803922	1.941176471	2	0.378860121	0.019607843	1	0.888637861		0.54787234	0.45212766	1.723404255	1	0.189255519		0.523255814	0.476744186	0.186046512	1	0.666227646
E1M7_273	1	47	<hkxhk>	1 1	hh	kk		0.29787234	NA	NA	1.14893617	1	0.283772186	NA	NA	NA		0.272727273	NA	NA	0.121212121	1	0.727723547	NA	NA	NA		0.32	NA	NA	1.306666667	1	0.252999209	NA	NA	NA		NA	NA	NA	NA	NA		NA	NA	NA	NA	NA
E8M5_293	2	0	<mlxll>	0 0	ll	ml		NA	NA	NA	0.268817204	1	0.604126308	NA	NA	NA		NA	NA	NA	0.609756098	1	0.434879659	NA	NA	NA		NA	NA	NA	0	1	1	NA	NA	NA		NA	NA	0.17921147	1	0.672051769		NA	NA	0.406504065	1	0.523749259
EC978	2	3.7	<hkxhk>	0 0	hh	kk		0.28125	0.421875	0.296875	13.09375	2	0.001434592	10.5625	1	0.00115405		0.222222222	0.481481481	0.296296296	8.111111111	2	0.017325852	4.481481481	1	0.034264013		0.324324324	0.378378378	0.297297297	6.297297297	2	0.042910074	6.081081081	1	0.013663714		0.4296875	0.5703125	2.53125	1	0.111611801		0.37037037	0.62962963	3.62962963	1	0.056759454
ES57	2	13	<hkxhk>	0 0	hh	kk		0.214285714	0.214285714	0.571428571	2	2	0.367879441	2	1	0.157299265		0.177777778	0.244444444	0.577777778	1.488888889	2	0.474998122	1.088888889	1	0.296717791		0.245283019	0.188679245	0.566037736	1.264150943	2	0.53148757	0.924528302	1	0.336288798		0.5	0.5	0	1	1		0.466666667	0.533333333	0.4	1	0.527089257
E5M3_83	2	17	<hkxhk>	0 0	hh	kk		0.239130435	NA	NA	0.057971014	1	0.80973206	NA	NA	NA		0.19047619	NA	NA	0.793650794	1	0.372998486	NA	NA	NA		0.28	NA	NA	0.24	1	0.624206115	NA	NA	NA		NA	NA	NA	NA	NA		NA	NA	NA	NA	NA
E1M7_252	2	19.9	<hkxhk>	0 0	hh	kk		NA	0.255319149	NA	0.014184397	1	0.905197504	NA	NA	NA		NA	0.295454545	NA	0.484848485	1	0.486234323	NA	NA	NA		NA	0.22	NA	0.24	1	0.624206115	NA	NA	NA		NA	NA	NA	NA	NA		NA	NA	NA	NA	NA
E1M7_162	2	21.2	<hkxhk>	0 0	hh	kk		0.234042553	NA	NA	0.127659574	1	0.720871123	NA	NA	NA		0.204545455	NA	NA	0.484848485	1	0.486234323	NA	NA	NA		0.26	NA	NA	0.026666667	1	0.870282772	NA	NA	NA		NA	NA	NA	NA	NA		NA	NA	NA	NA	NA
E1M7_164	2	21.2	<hkxhk>	0 0	hh	kk		0.234042553	NA	NA	0.127659574	1	0.720871123	NA	NA	NA		0.204545455	NA	NA	0.484848485	1	0.486234323	NA	NA	NA		0.26	NA	NA	0.026666667	1	0.870282772	NA	NA	NA		NA	NA	NA	NA	NA		NA	NA	NA	NA	NA
E5M6_194	2	21.5	<hkxhk>	0 0	hh	kk		NA	0.244897959	NA	0.013605442	1	0.907143462	NA	NA	NA		NA	0.288888889	NA	0.362962963	1	0.546865269	NA	NA	NA		NA	0.20754717	NA	0.509433962	1	0.475383994	NA	NA	NA		NA	NA	NA	NA	NA		NA	NA	NA	NA	NA
E1M7_213	2	22.2	<hkxhk>	0 0	hh	kk		NA	0.255319149	NA	0.014184397	1	0.905197504	NA	NA	NA		NA	0.272727273	NA	0.121212121	1	0.727723547	NA	NA	NA		NA	0.24	NA	0.026666667	1	0.870282772	NA	NA	NA		NA	NA	NA	NA	NA		NA	NA	NA	NA	NA
E5M3_122	2	22.2	<hkxhk>	0 0	hh	kk		0.239130435	NA	NA	0.057971014	1	0.80973206	NA	NA	NA		0.19047619	NA	NA	0.793650794	1	0.372998486	NA	NA	NA		0.28	NA	NA	0.24	1	0.624206115	NA	NA	NA		NA	NA	NA	NA	NA		NA	NA	NA	NA	NA
E1M7_454	2	23.1	<hkxhk>	0 0	hh	kk		NA	0.268817204	NA	0.17562724	1	0.67515837	NA	NA	NA		NA	0.295454545	NA	0.484848485	1	0.486234323	NA	NA	NA		NA	0.244897959	NA	0.006802721	1	0.934266127	NA	NA	NA		NA	NA	NA	NA	NA		NA	NA	NA	NA	NA
ES56	2	29.7	<hkxhk>	0 0	hh	kk		0.239583333	0.333333333	0.427083333	3.729166667	2	0.154960763	2.041666667	1	0.153041932		0.209302326	0.418604651	0.372093023	6.581395349	2	0.037227867	2.813953488	1	0.093447845		0.264150943	0.264150943	0.471698113	0.169811321	2	0.918598941	0.169811321	1	0.680279547		0.453125	0.546875	1.6875	1	0.193930957		0.395348837	0.604651163	3.76744186	1	0.052259512
ES74B	2	44.6	<nnxnp>	0 0	nn	np		NA	NA	NA	2.319587629	1	0.127753932	NA	NA	NA		NA	NA	NA	0	1	1	NA	NA	NA		NA	NA	NA	4.245283019	1	0.039359513	NA	NA	NA		NA	NA	1.546391753	1	0.213669008		NA	NA	0	1	1
E1M3_179	2	46.5	<hkxhk>	0 0	hh	kk		0.282608696	NA	NA	0.52173913	1	0.470100762	NA	NA	NA		0.333333333	NA	NA	1.555555556	1	0.212317257	NA	NA	NA		0.24	NA	NA	0.026666667	1	0.870282772	NA	NA	NA		NA	NA	NA	NA	NA		NA	NA	NA	NA	NA
ES1	3	0	<hkxhk>	1 1	hh	kk		0.344086022	0.301075269	0.35483871	8.182795699	2	0.016715851	7.838709677	1	0.00511391		0.268292683	0.292682927	0.43902439	0.658536585	2	0.71944997	0.609756098	1	0.434879659		0.403846154	0.307692308	0.288461538	10.26923077	2	0.005889316	9.307692308	1	0.002281937		0.521505376	0.478494624	0.344086022	1	0.557480135		0.487804878	0.512195122	0.048780488	1	0.825199067
S20	3	1.5	<efxeg>	0 0	fg	ee		0.35	0.2875	0.3625	7.3	3	0.062926235	6.05	1	0.013906299		0.305555556	0.277777778	0.416666667	1.555555556	3	0.669508748	1	1	0.317310813		0.386363636	0.295454545	0.318181818	6.727272727	3	0.081117693	5.818181818	1	0.015861334		0.53125	0.46875	0.9375	2	0.625784012		0.513888889	0.486111111	0.305555556	2	0.858320439
E5M3_270	3	13	<nnxnp>	1 1	np	nn		NA	NA	NA	1.565217391	1	0.210903059	NA	NA	NA		NA	NA	NA	0	1	1	NA	NA	NA		NA	NA	NA	2.88	1	0.08968604	NA	NA	NA		NA	NA	1.043478261	1	0.307014181		NA	NA	0	1	1
E1M3_104	3	16.4	<nnxnp>	1 1	np	nn		NA	NA	NA	0.173913043	1	0.676657322	NA	NA	NA		NA	NA	NA	0.380952381	1	0.537093979	NA	NA	NA		NA	NA	NA	1.28	1	0.25789921	NA	NA	NA		NA	NA	0.115942029	1	0.733478056		NA	NA	0.253968254	1	0.614294665
ES58	3	16.9	<hkxhk>	1 1	hh	kk		0.292307692	0.323076923	0.384615385	3.584615385	2	0.166575321	3.461538462	1	0.06281186		0.310344828	0.413793103	0.275862069	6.448275862	2	0.039790069	5.827586207	1	0.015776757		0.277777778	0.25	0.472222222	0.166666667	2	0.920044415	0.111111111	1	0.738882681		0.484615385	0.515384615	0.123076923	1	0.725720986		0.448275862	0.551724138	0.620689655	1	0.430791122
E1M5_150	3	17.7	<hkxhk>	1 1	hh	kk		0.268817204	NA	NA	0.17562724	1	0.67515837	NA	NA	NA		0.268292683	NA	NA	0.073170732	1	0.786774932	NA	NA	NA		0.269230769	NA	NA	0.102564103	1	0.748774042	NA	NA	NA		NA	NA	NA	NA	NA		NA	NA	NA	NA	NA
E5M6_208	3	18.6	<mlxll>	1 1	ml	ll		NA	NA	NA	0.163265306	1	0.68616785	NA	NA	NA		NA	NA	NA	0.2	1	0.654720846	NA	NA	NA		NA	NA	NA	0.018867925	1	0.890745801	NA	NA	NA		NA	NA	0.108843537	1	0.741464613		NA	NA	0.133333333	1	0.715000655
E5M6_187	3	19.9	<hkxhk>	1 1	hh	kk		0.285714286	NA	NA	0.666666667	1	0.414216179	NA	NA	NA		0.311111111	NA	NA	0.896296296	1	0.343776761	NA	NA	NA		0.264150943	NA	NA	0.056603774	1	0.811946652	NA	NA	NA		NA	NA	NA	NA	NA		NA	NA	NA	NA	NA
E5M6_453	3	20.6	<hkxhk>	1 1	hh	kk		0.275510204	NA	NA	0.340136054	1	0.559750699	NA	NA	NA		0.288888889	NA	NA	0.362962963	1	0.546865269	NA	NA	NA		0.264150943	NA	NA	0.056603774	1	0.811946652	NA	NA	NA		NA	NA	NA	NA	NA		NA	NA	NA	NA	NA
E5M3_414	3	21.7	<hkxhk>	1 1	hh	kk		0.27173913	NA	NA	0.231884058	1	0.630130334	NA	NA	NA		0.285714286	NA	NA	0.285714286	1	0.5929801	NA	NA	NA		0.26	NA	NA	0.026666667	1	0.870282772	NA	NA	NA		NA	NA	NA	NA	NA		NA	NA	NA	NA	NA
S10	4.1	0	<hkxhk>	0 0	hh	kk		0.238095238	0.285714286	0.476190476	0.571428571	2	0.751477294	0.19047619	1	0.662520584		0.189189189	0.351351351	0.459459459	2.189189189	2	0.334675259	0.243243243	1	0.621873425		0.276595745	0.234042553	0.489361702	0.191489362	2	0.908695994	0.021276596	1	0.884027969		0.476190476	0.523809524	0.380952381	1	0.537093979		0.418918919	0.581081081	1.945945946	1	0.163024458
E8M5_112	4.1	6.4	<hkxhk>	0 0	hh	kk		0.247311828	NA	NA	0.003584229	1	0.952260421	NA	NA	NA		0.219512195	NA	NA	0.203252033	1	0.652108606	NA	NA	NA		0.269230769	NA	NA	0.102564103	1	0.748774042	NA	NA	NA		NA	NA	NA	NA	NA		NA	NA	NA	NA	NA
E8M5_157	4.1	20.2	<hkxhk>	0 0	hh	kk		0.23655914	NA	NA	0.089605735	1	0.764678982	NA	NA	NA		0.195121951	NA	NA	0.658536585	1	0.41707706	NA	NA	NA		0.269230769	NA	NA	0.102564103	1	0.748774042	NA	NA	NA		NA	NA	NA	NA	NA		NA	NA	NA	NA	NA
ES2	4.1	23.5	<efxeg>	0 0	ee	fg		0.214285714	0.306122449	0.479591837	4.285714286	3	0.232219113	0.163265306	1	0.68616785		0.155555556	0.288888889	0.555555556	2.555555556	3	0.465334563	0.555555556	1	0.456056544		0.264150943	0.320754717	0.41509434	4.283018868	3	0.232480414	1.528301887	1	0.216367592		0.454081633	0.545918367	2.887755102	2	0.236010838		0.433333333	0.566666667	1.8	2	0.406569663
E1M3_97	4.1	23.7	<hkxhk>	0 0	hh	kk		NA	0.293478261	NA	0.927536232	1	0.335503961	NA	NA	NA		NA	0.261904762	NA	0.031746032	1	0.858586201	NA	NA	NA		NA	0.32	NA	1.306666667	1	0.252999209	NA	NA	NA		NA	NA	NA	NA	NA		NA	NA	NA	NA	NA
EC1123	4.1	23.7	<nnxnp>	0 0	nn	np		NA	NA	NA	0.042553191	1	0.836568881	NA	NA	NA		NA	NA	NA	0.095238095	1	0.757620724	NA	NA	NA		NA	NA	NA	0.307692308	1	0.579099744	NA	NA	NA		NA	NA	0.028368794	1	0.866244706		NA	NA	0.063492063	1	0.801059371
E5M6_98	4.1	23.8	<hkxhk>	0 0	hh	kk		NA	0.306122449	NA	1.646258503	1	0.199469022	NA	NA	NA		NA	0.288888889	NA	0.362962963	1	0.546865269	NA	NA	NA		NA	0.320754717	NA	1.41509434	1	0.23421269	NA	NA	NA		NA	NA	NA	NA	NA		NA	NA	NA	NA	NA
E4M7_179	4.1	24.3	<nnxnp>	0 0	nn	np		NA	NA	NA	0.163265306	1	0.68616785	NA	NA	NA		NA	NA	NA	0.022222222	1	0.881497452	NA	NA	NA		NA	NA	NA	0.471698113	1	0.492206994	NA	NA	NA		NA	NA	0.108843537	1	0.741464613		NA	NA	0.014814815	1	0.903123843
E4M7_152	4.1	24.5	<hkxhk>	0 0	hh	kk		NA	0.316326531	NA	2.299319728	1	0.12943072	NA	NA	NA		NA	0.311111111	NA	0.896296296	1	0.343776761	NA	NA	NA		NA	0.320754717	NA	1.41509434	1	0.23421269	NA	NA	NA		NA	NA	NA	NA	NA		NA	NA	NA	NA	NA
ES18b	4.1	24.8	<mlxll>	1 1	ll	ml		NA	NA	NA	2.612244898	1	0.106041578	NA	NA	NA		NA	NA	NA	1.454545455	1	0.227800112	NA	NA	NA		NA	NA	NA	1.185185185	1	0.276303095	NA	NA	NA		NA	NA	1.741496599	1	0.18694939		NA	NA	0.96969697	1	0.324755777
EC512	4.1	25.1	<hkxhk>	0 0	hh	kk		0.233333333	0.333333333	0.433333333	3.4	2	0.182683524	1.6	1	0.205903321		0.2	0.325	0.475	1.35	2	0.509156424	0.1	1	0.751829634		0.26	0.34	0.4	2.64	2	0.267135302	2	1	0.157299265		0.45	0.55	1.8	1	0.179712587		0.4375	0.5625	1.25	1	0.263552689
E4M7_90	4.1	26.7	<hkxhk>	0 0	hh	kk		NA	0.316326531	NA	2.299319728	1	0.12943072	NA	NA	NA		NA	0.333333333	NA	1.666666667	1	0.196705719	NA	NA	NA		NA	0.301886792	NA	0.761006289	1	0.383013792	NA	NA	NA		NA	NA	NA	NA	NA		NA	NA	NA	NA	NA
E1M5_313	4.1	32.9	<mlxll>	0 0	ll	ml		NA	NA	NA	3.107526882	1	0.077931228	NA	NA	NA		NA	NA	NA	1.195121951	1	0.274299051	NA	NA	NA		NA	NA	NA	1.923076923	1	0.16551794	NA	NA	NA		NA	NA	2.071684588	1	0.150055763		NA	NA	0.796747967	1	0.372067458
E5M3_65	4.1	37.9	<hkxhk>	0 0	hh	kk		0.097826087	NA	NA	11.36231884	1	0.000749492	NA	NA	NA		0.119047619	NA	NA	3.841269841	1	0.050005645	NA	NA	NA		0.08	NA	NA	7.706666667	1	0.005501726	NA	NA	NA		NA	NA	NA	NA	NA		NA	NA	NA	NA	NA
EC1418	4.1	41.5	<hkxhk>	1 1	kk	hh		0.290322581	0.268817204	0.440860215	1.387096774	2	0.499799441	1.301075269	1	0.254017059		0.285714286	0.285714286	0.428571429	0.857142857	2	0.651439058	0.857142857	1	0.354539484		0.294117647	0.254901961	0.450980392	0.647058824	2	0.723590678	0.490196078	1	0.483839853		0.510752688	0.489247312	0.086021505	1	0.769297264		0.5	0.5	0	1	1
E1M3_222	4.1	47.1	<hkxhk>	1 1	hh	kk		0.239130435	NA	NA	0.057971014	1	0.80973206	NA	NA	NA		0.285714286	NA	NA	0.285714286	1	0.5929801	NA	NA	NA		0.2	NA	NA	0.666666667	1	0.414216179	NA	NA	NA		NA	NA	NA	NA	NA		NA	NA	NA	NA	NA
E4M7_113	4.2	0	<hkxhk>	0 0	hh	kk		0.255102041	NA	NA	0.013605442	1	0.907143462	NA	NA	NA		0.244444444	NA	NA	0.007407407	1	0.931413716	NA	NA	NA		0.264150943	NA	NA	0.056603774	1	0.811946652	NA	NA	NA		NA	NA	NA	NA	NA		NA	NA	NA	NA	NA
EC370	4.2	3	<hkxhk>	0 0	hh	kk		0.239130435	0.326086957	0.434782609	2.956521739	2	0.228033924	1.565217391	1	0.210903059		0.195121951	0.268292683	0.536585366	0.658536585	2	0.71944997	0.219512195	1	0.639411853		0.274509804	0.37254902	0.352941176	5.392156863	2	0.067469581	4.411764706	1	0.035691906		0.456521739	0.543478261	1.391304348	1	0.23818512		0.463414634	0.536585366	0.43902439	1	0.507593718
EC859	4.2	3.5	<abxcd>	0 0	ac	bd		0.244897959	0.316326531	0.43877551	2.489795918	3	0.477138015	1.469387755	1	0.225442472		0.222222222	0.244444444	0.533333333	0.422222222	3	0.935614599	0.2	1	0.654720846		0.264150943	0.377358491	0.358490566	5.943396226	3	0.11439682	4.245283019	1	0.039359513		0.464285714	0.535714286	1.020408163	3	0.796313949		0.488888889	0.511111111	0.222222222	3	0.973924569
E8M5_106	4.2	6.6	<mlxll>	0 0	ml	ll		NA	NA	NA	0.010752688	1	0.91741126	NA	NA	NA		NA	NA	NA	0.024390244	1	0.875896058	NA	NA	NA		NA	NA	NA	0.076923077	1	0.781511295	NA	NA	NA		NA	NA	0.007168459	1	0.93252633		NA	NA	0.016260163	1	0.898532531
E1M3_254	5.1	0	<hkxhk>	0 0	hh	kk		NA	0.336956522	NA	3.710144928	1	0.054082701	NA	NA	NA		NA	0.285714286	NA	0.285714286	1	0.5929801	NA	NA	NA		NA	0.38	NA	4.506666667	1	0.033762982	NA	NA	NA		NA	NA	NA	NA	NA		NA	NA	NA	NA	NA
E4M7_145	5.1	3.9	<hkxhk>	0 0	hh	kk		0.183673469	NA	NA	2.299319728	1	0.12943072	NA	NA	NA		0.244444444	NA	NA	0.007407407	1	0.931413716	NA	NA	NA		0.132075472	NA	NA	3.93081761	1	0.047408897	NA	NA	NA		NA	NA	NA	NA	NA		NA	NA	NA	NA	NA
ES73	5.1	4.4	<hkxhk>	0 0	hh	kk		0.175257732	0.257731959	0.567010309	3.06185567	2	0.216334851	1.742268041	1	0.186851787		0.227272727	0.181818182	0.590909091	1.636363636	2	0.441233169	1.454545455	1	0.227800112		0.132075472	0.320754717	0.547169811	4.245283019	2	0.119714982	0.471698113	1	0.492206994		0.458762887	0.541237113	1.319587629	1	0.250666259		0.522727273	0.477272727	0.181818182	1	0.669815358
E8M7_56	5.1	10.1	<hkxhk>	1 1	hh	kk		NA	0.191489362	NA	1.716312057	1	0.190168548	NA	NA	NA		NA	0.227272727	NA	0.121212121	1	0.727723547	NA	NA	NA		NA	0.16	NA	2.16	1	0.141644738	NA	NA	NA		NA	NA	NA	NA	NA		NA	NA	NA	NA	NA
E1M7_111	5.1	11.4	<hkxhk>	0 0	hh	kk		0.191489362	NA	NA	1.716312057	1	0.190168548	NA	NA	NA		0.25	NA	NA	0	1	1	NA	NA	NA		0.14	NA	NA	3.226666667	1	0.072448026	NA	NA	NA		NA	NA	NA	NA	NA		NA	NA	NA	NA	NA
V44	5.1	14.9	<hkxhk>	0 0	hh	kk		0.193877551	0.255102041	0.551020408	1.755102041	2	0.415799954	1.020408163	1	0.312422471		0.266666667	0.222222222	0.511111111	0.2	2	0.904837418	0.022222222	1	0.881497452		0.132075472	0.283018868	0.58490566	3.943396226	2	0.139220244	1.528301887	1	0.216367592		0.469387755	0.530612245	0.734693878	1	0.39136594		0.522222222	0.477777778	0.177777778	1	0.67328998
EC1470	5.1	26.9	<mlxll>	1 1	ll	ml		NA	NA	NA	4.081632653	1	0.043351757	NA	NA	NA		NA	NA	NA	0.2	1	0.654720846	NA	NA	NA		NA	NA	NA	5.452830189	1	0.019536654	NA	NA	NA		NA	NA	2.721088435	1	0.099030496		NA	NA	0.133333333	1	0.715000655
ES25	5.2	0	<hkxhk>	0 0	hh	kk		0.269662921	0.191011236	0.539325843	1.651685393	2	0.43786585	0.550561798	1	0.458088238		0.292682927	0.195121951	0.512195122	0.804878049	2	0.668687112	0.024390244	1	0.875896058		0.25	0.1875	0.5625	1.125	2	0.569782825	0.75	1	0.386476232		0.539325843	0.460674157	1.101123596	1	0.294019896		0.548780488	0.451219512	0.780487805	1	0.376991995
EC904	5.2	1.2	<hkxhk>	0 0	hh	kk		0.247311828	0.182795699	0.569892473	2.591397849	2	0.273706497	1.817204301	1	0.177646502		0.285714286	0.166666667	0.547619048	1.571428571	2	0.45579403	0.380952381	1	0.537093979		0.215686275	0.196078431	0.588235294	1.62745098	2	0.443203836	1.588235294	1	0.20757856		0.532258065	0.467741935	0.774193548	1	0.378922865		0.55952381	0.44047619	1.19047619	1	0.275233755
EC371	5.2	13.2	<nnxnp>	0 0	nn	np		NA	NA	NA	1.111111111	1	0.29184077	NA	NA	NA		NA	NA	NA	2.5	1	0.113846335	NA	NA	NA		NA	NA	NA	0	1	1	NA	NA	NA		NA	NA	0.740740741	1	0.389423697		NA	NA	1.666666667	1	0.196705719
EC606	6.1	0	<hkxhk>	0 0	hh	kk		0.21875	0.28125	0.5	0.75	2	0.687289279	0	1	1		0.25	0.272727273	0.477272727	0.136363636	2	0.934090624	0.090909091	1	0.763024601		0.192307692	0.288461538	0.519230769	1.038461538	2	0.594978052	0.076923077	1	0.781511295		0.46875	0.53125	0.75	1	0.386476232		0.488636364	0.511363636	0.045454545	1	0.83117041
ES63	6.1	0.7	<hkxhk>	0 0	hh	kk		0.216494845	0.257731959	0.525773196	0.587628866	2	0.745414804	0.257731959	1	0.611682629		0.25	0.25	0.5	0	2	1	0	1	1		0.188679245	0.264150943	0.547169811	1.075471698	2	0.584069184	0.471698113	1	0.492206994		0.479381443	0.520618557	0.329896907	1	0.565719799		0.5	0.5	0	1	1
ES64	6.1	0.7	<hkxhk>	0 0	hh	kk		0.215053763	0.268817204	0.516129032	0.634408602	2	0.728181973	0.096774194	1	0.755735618		0.23255814	0.255813953	0.511627907	0.069767442	2	0.965717702	0.023255814	1	0.878793718		0.2	0.28	0.52	0.72	2	0.697676326	0.08	1	0.777297411		0.47311828	0.52688172	0.537634409	1	0.463414764		0.488372093	0.511627907	0.046511628	1	0.829248459
EC298	6.1	1.4	<hkxhk>	0 0	hh	kk		0.2	0.277777778	0.522222222	1.266666667	2	0.530819452	0.177777778	1	0.67328998		0.238095238	0.261904762	0.5	0.047619048	2	0.976471687	0	1	1		0.166666667	0.291666667	0.541666667	1.833333333	2	0.399849658	0.333333333	1	0.563702862		0.461111111	0.538888889	1.088888889	1	0.296717791		0.488095238	0.511904762	0.047619048	1	0.827259347
E4M7_139	6.1	20.2	<hkxhk>	0 0	hh	kk		NA	0.306122449	NA	1.646258503	1	0.199469022	NA	NA	NA		NA	0.355555556	NA	2.674074074	1	0.101994668	NA	NA	NA		NA	0.264150943	NA	0.056603774	1	0.811946652	NA	NA	NA		NA	NA	NA	NA	NA		NA	NA	NA	NA	NA
E8M5_232	6.1	20.7	<mlxll>	0 0	ml	ll		NA	NA	NA	0.870967742	1	0.350687541	NA	NA	NA		NA	NA	NA	1.195121951	1	0.274299051	NA	NA	NA		NA	NA	NA	0.076923077	1	0.781511295	NA	NA	NA		NA	NA	0.580645161	1	0.446059555		NA	NA	0.796747967	1	0.372067458
ES87	6.1	21.4	<mlxll>	1 1	ll	ml		NA	NA	NA	0.391304348	1	0.531614577	NA	NA	NA		NA	NA	NA	0.380952381	1	0.537093979	NA	NA	NA		NA	NA	NA	0.08	1	0.777297411	NA	NA	NA		NA	NA	0.260869565	1	0.609523381		NA	NA	0.253968254	1	0.614294665
E1M5_140	6.1	22.3	<nnxnp>	0 0	nn	np		NA	NA	NA	2.419354839	1	0.119844308	NA	NA	NA		NA	NA	NA	4.12195122	1	0.042330234	NA	NA	NA		NA	NA	NA	0.076923077	1	0.781511295	NA	NA	NA		NA	NA	1.612903226	1	0.204084281		NA	NA	2.74796748	1	0.097378172
E1M3_219	6.1	22.4	<mlxll>	0 0	ll	ml		NA	NA	NA	0.695652174	1	0.404248496	NA	NA	NA		NA	NA	NA	1.523809524	1	0.217044022	NA	NA	NA		NA	NA	NA	0	1	1	NA	NA	NA		NA	NA	0.463768116	1	0.495868186		NA	NA	1.015873016	1	0.313500215
E1M7_267	6.1	22.4	<mlxll>	0 0	ll	ml		NA	NA	NA	0.382978723	1	0.53601337	NA	NA	NA		NA	NA	NA	0.818181818	1	0.365712299	NA	NA	NA		NA	NA	NA	0	1	1	NA	NA	NA		NA	NA	0.255319149	1	0.613354357		NA	NA	0.545454545	1	0.460180939
E1M3_196	6.1	23.7	<mlxll>	0 0	ll	ml		NA	NA	NA	0.695652174	1	0.404248496	NA	NA	NA		NA	NA	NA	2.380952381	1	0.122822681	NA	NA	NA		NA	NA	NA	0.08	1	0.777297411	NA	NA	NA		NA	NA	0.463768116	1	0.495868186		NA	NA	1.587301587	1	0.207712204
E1M3_190	6.1	23.9	<nnxnp>	0 0	np	nn		NA	NA	NA	2.130434783	1	0.144399846	NA	NA	NA		NA	NA	NA	3.428571429	1	0.06407752	NA	NA	NA		NA	NA	NA	0.08	1	0.777297411	NA	NA	NA		NA	NA	1.420289855	1	0.233355844		NA	NA	2.285714286	1	0.130570066
E1M7_91	6.1	24.9	<hkxhk>	0 0	hh	kk		0.180851064	NA	NA	2.397163121	1	0.121555538	NA	NA	NA		0.136363636	NA	NA	3.03030303	1	0.081722774	NA	NA	NA		0.22	NA	NA	0.24	1	0.624206115	NA	NA	NA		NA	NA	NA	NA	NA		NA	NA	NA	NA	NA
E8M5_168	6.1	25	<hkxhk>	0 0	hh	kk		0.193548387	NA	NA	1.580645161	1	0.20866791	NA	NA	NA		0.146341463	NA	NA	2.349593496	1	0.125315719	NA	NA	NA		0.230769231	NA	NA	0.102564103	1	0.748774042	NA	NA	NA		NA	NA	NA	NA	NA		NA	NA	NA	NA	NA
E1M7_289	6.1	26.4	<nnxnp>	0 0	nn	np		NA	NA	NA	1.531914894	1	0.21582539	NA	NA	NA		NA	NA	NA	2.272727273	1	0.131668066	NA	NA	NA		NA	NA	NA	0.08	1	0.777297411	NA	NA	NA		NA	NA	1.021276596	1	0.312216647		NA	NA	1.515151515	1	0.21835481
E5M6_397	6.1	28.3	<hkxhk>	0 0	hh	kk		0.193877551	NA	NA	1.646258503	1	0.199469022	NA	NA	NA		0.155555556	NA	NA	2.140740741	1	0.143432671	NA	NA	NA		0.226415094	NA	NA	0.157232704	1	0.691717184	NA	NA	NA		NA	NA	NA	NA	NA		NA	NA	NA	NA	NA
ES45	7.1	0	<hkxhk>	0 0	hh	kk		0.252525253	0.272727273	0.474747475	0.333333333	2	0.846481725	0.252525253	1	0.615302556		0.288888889	0.2	0.511111111	0.733333333	2	0.69304062	0.022222222	1	0.881497452		0.222222222	0.333333333	0.444444444	2	2	0.367879441	0.666666667	1	0.414216179		0.48989899	0.51010101	0.080808081	1	0.776205297		0.544444444	0.455555556	0.711111111	1	0.399075198
E1M5_78	7.1	6.3	<hkxhk>	0 0	hh	kk		0.23655914	NA	NA	0.089605735	1	0.764678982	NA	NA	NA		0.219512195	NA	NA	0.203252033	1	0.652108606	NA	NA	NA		0.25	NA	NA	0	1	1	NA	NA	NA		NA	NA	NA	NA	NA		NA	NA	NA	NA	NA
S29b	7.1	7.7	<nnxnp>	1 1	np	nn		NA	NA	NA	0.505154639	1	0.477243934	NA	NA	NA		NA	NA	NA	0.363636364	1	0.546493596	NA	NA	NA		NA	NA	NA	2.283018868	1	0.13079711	NA	NA	NA		NA	NA	0.336769759	1	0.561699739		NA	NA	0.242424242	1	0.622460656
E4M7_146	7.1	8.9	<hkxhk>	0 0	hh	kk		0.224489796	NA	NA	0.340136054	1	0.559750699	NA	NA	NA		0.244444444	NA	NA	0.007407407	1	0.931413716	NA	NA	NA		0.20754717	NA	NA	0.509433962	1	0.475383994	NA	NA	NA		NA	NA	NA	NA	NA		NA	NA	NA	NA	NA
E4M7_86	7.1	9.5	<mlxll>	0 0	ml	ll		NA	NA	NA	1.020408163	1	0.312422471	NA	NA	NA		NA	NA	NA	0.2	1	0.654720846	NA	NA	NA		NA	NA	NA	3.188679245	1	0.074149911	NA	NA	NA		NA	NA	0.680272109	1	0.409493041		NA	NA	0.133333333	1	0.715000655
E5M6_233	7.1	9.5	<mlxll>	0 0	ml	ll		NA	NA	NA	1.020408163	1	0.312422471	NA	NA	NA		NA	NA	NA	0.2	1	0.654720846	NA	NA	NA		NA	NA	NA	3.188679245	1	0.074149911	NA	NA	NA		NA	NA	0.680272109	1	0.409493041		NA	NA	0.133333333	1	0.715000655
E1M3_126	7.1	10.1	<nnxnp>	0 0	np	nn		NA	NA	NA	0.695652174	1	0.404248496	NA	NA	NA		NA	NA	NA	0.380952381	1	0.537093979	NA	NA	NA		NA	NA	NA	2.88	1	0.08968604	NA	NA	NA		NA	NA	0.463768116	1	0.495868186		NA	NA	0.253968254	1	0.614294665
E4M7_208	7.1	10.1	<nnxnp>	0 0	np	nn		NA	NA	NA	1.020408163	1	0.312422471	NA	NA	NA		NA	NA	NA	0.2	1	0.654720846	NA	NA	NA		NA	NA	NA	3.188679245	1	0.074149911	NA	NA	NA		NA	NA	0.680272109	1	0.409493041		NA	NA	0.133333333	1	0.715000655
E1M7_178	7.1	11.7	<nnxnp>	0 0	np	nn		NA	NA	NA	1.063829787	1	0.302343565	NA	NA	NA		NA	NA	NA	0.090909091	1	0.763024601	NA	NA	NA		NA	NA	NA	2.88	1	0.08968604	NA	NA	NA		NA	NA	0.709219858	1	0.399702923		NA	NA	0.060606061	1	0.805540589
E1M7_122	7.1	12.3	<mlxll>	0 0	ml	ll		NA	NA	NA	0.382978723	1	0.53601337	NA	NA	NA		NA	NA	NA	0.090909091	1	0.763024601	NA	NA	NA		NA	NA	NA	0.32	1	0.571607648	NA	NA	NA		NA	NA	0.255319149	1	0.613354357		NA	NA	0.060606061	1	0.805540589
E1M5_125	8.1	0	<hkxhk>	0 0	hh	kk		NA	0.311827957	NA	1.896057348	1	0.168520351	NA	NA	NA		NA	0.341463415	NA	1.829268293	1	0.176214076	NA	NA	NA		NA	0.288461538	NA	0.41025641	1	0.521839391	NA	NA	NA		NA	NA	NA	NA	NA		NA	NA	NA	NA	NA
EC402	8.1	0.3	<hkxhk>	0 0	hh	kk		0.261363636	0.261363636	0.477272727	0.181818182	2	0.913100716	0.181818182	1	0.669815358		0.285714286	0.285714286	0.428571429	0.857142857	2	0.651439058	0.857142857	1	0.354539484		0.239130435	0.239130435	0.52173913	0.086956522	2	0.957453368	0.086956522	1	0.768082562		0.5	0.5	0	1	1		0.5	0.5	0	1	1
E5M6_401	8.1	0.7	<hkxhk>	0 0	hh	kk		NA	0.285714286	NA	0.666666667	1	0.414216179	NA	NA	NA		NA	0.333333333	NA	1.666666667	1	0.196705719	NA	NA	NA		NA	0.245283019	NA	0.006289308	1	0.936789903	NA	NA	NA		NA	NA	NA	NA	NA		NA	NA	NA	NA	NA
S29a	8.1	0.9	<hkxhk>	0 0	hh	kk		0.305263158	0.252631579	0.442105263	1.8	2	0.406569663	1.273684211	1	0.259076842		0.30952381	0.261904762	0.428571429	1.047619048	2	0.592260021	0.857142857	1	0.354539484		0.301886792	0.245283019	0.452830189	0.811320755	2	0.6665365	0.471698113	1	0.492206994		0.526315789	0.473684211	0.526315789	1	0.468159912		0.523809524	0.476190476	0.19047619	1	0.662520584
E5M6_93	8.1	1.1	<hkxhk>	0 0	hh	kk		NA	0.275510204	NA	0.340136054	1	0.559750699	NA	NA	NA		NA	0.311111111	NA	0.896296296	1	0.343776761	NA	NA	NA		NA	0.245283019	NA	0.006289308	1	0.936789903	NA	NA	NA		NA	NA	NA	NA	NA		NA	NA	NA	NA	NA
A26	8.1	1.3	<hkxhk>	0 0	hh	kk		0.296703297	0.285714286	0.417582418	2.494505495	2	0.28729298	2.472527473	1	0.115851538		0.3	0.325	0.375	2.55	2	0.279430968	2.5	1	0.113846335		0.294117647	0.254901961	0.450980392	0.647058824	2	0.723590678	0.490196078	1	0.483839853		0.505494505	0.494505495	0.021978022	1	0.882145581		0.4875	0.5125	0.05	1	0.823063274
ES19	8.1	1.4	<hkxhk>	0 0	hh	kk		0.28125	0.270833333	0.447916667	1.0625	2	0.587869679	1.041666667	1	0.307434453		0.272727273	0.295454545	0.431818182	0.863636364	2	0.649327426	0.818181818	1	0.365712299		0.288461538	0.25	0.461538462	0.461538462	2	0.793922658	0.307692308	1	0.579099744		0.505208333	0.494791667	0.020833333	1	0.885233915		0.488636364	0.511363636	0.045454545	1	0.83117041
ES40	8.1	1.6	<hkxhk>	0 0	hh	kk		0.290697674	0.279069767	0.430232558	1.697674419	2	0.427912217	1.674418605	1	0.195667854		0.289473684	0.289473684	0.421052632	0.947368421	2	0.622703867	0.947368421	1	0.330390058		0.291666667	0.270833333	0.4375	0.791666667	2	0.673118874	0.75	1	0.386476232		0.505813953	0.494186047	0.023255814	1	0.878793718		0.5	0.5	0	1	1
E1M7_153	8.1	1.7	<hkxhk>	0 0	hh	kk		0.287234043	NA	NA	0.695035461	1	0.404456897	NA	NA	NA		0.272727273	NA	NA	0.121212121	1	0.727723547	NA	NA	NA		0.3	NA	NA	0.666666667	1	0.414216179	NA	NA	NA		NA	NA	NA	NA	NA		NA	NA	NA	NA	NA
E5M6_75	8.1	1.7	<hkxhk>	0 0	hh	kk		0.285714286	NA	NA	0.666666667	1	0.414216179	NA	NA	NA		0.266666667	NA	NA	0.066666667	1	0.796253415	NA	NA	NA		0.301886792	NA	NA	0.761006289	1	0.383013792	NA	NA	NA		NA	NA	NA	NA	NA		NA	NA	NA	NA	NA
E1M3_76	8.1	1.8	<hkxhk>	0 0	hh	kk		0.293478261	NA	NA	0.927536232	1	0.335503961	NA	NA	NA		0.261904762	NA	NA	0.031746032	1	0.858586201	NA	NA	NA		0.32	NA	NA	1.306666667	1	0.252999209	NA	NA	NA		NA	NA	NA	NA	NA		NA	NA	NA	NA	NA
EC482	8.1	2	<hkxhk>	0 0	hh	kk		0.297297297	0.243243243	0.459459459	0.918918919	2	0.631624974	0.486486486	1	0.485498804		0.294117647	0.235294118	0.470588235	0.352941176	2	0.838223433	0.117647059	1	0.73160059		0.3	0.25	0.45	0.6	2	0.740818222	0.4	1	0.527089257		0.527027027	0.472972973	0.432432432	1	0.510797799		0.529411765	0.470588235	0.235294118	1	0.627625805
E5M6_65	8.1	2.2	<hkxhk>	0 0	hh	kk		NA	0.285714286	NA	0.666666667	1	0.414216179	NA	NA	NA		NA	0.333333333	NA	1.666666667	1	0.196705719	NA	NA	NA		NA	0.245283019	NA	0.006289308	1	0.936789903	NA	NA	NA		NA	NA	NA	NA	NA		NA	NA	NA	NA	NA
E5M6_396	8.1	2.4	<hkxhk>	0 0	hh	kk		0.295918367	NA	NA	1.102040816	1	0.293818907	NA	NA	NA		0.288888889	NA	NA	0.362962963	1	0.546865269	NA	NA	NA		0.301886792	NA	NA	0.761006289	1	0.383013792	NA	NA	NA		NA	NA	NA	NA	NA		NA	NA	NA	NA	NA
NES1B	8.1	3.1	<hkxhk>	0 0	hh	kk		0.298850575	0.252873563	0.448275862	1.298850575	2	0.522345891	0.931034483	1	0.334594268		0.307692308	0.256410256	0.435897436	0.846153846	2	0.655028245	0.641025641	1	0.423339642		0.291666667	0.25	0.458333333	0.5	2	0.778800783	0.333333333	1	0.563702862		0.522988506	0.477011494	0.367816092	1	0.544197098		0.525641026	0.474358974	0.205128205	1	0.650612964
E1M3_294	8.1	4.5	<hkxhk>	0 0	hh	kk		NA	0.282608696	NA	0.52173913	1	0.470100762	NA	NA	NA		NA	0.333333333	NA	1.555555556	1	0.212317257	NA	NA	NA		NA	0.24	NA	0.026666667	1	0.870282772	NA	NA	NA		NA	NA	NA	NA	NA		NA	NA	NA	NA	NA
E1M5_204	8.1	14.3	<hkxhk>	0 0	hh	kk		NA	0.247311828	NA	0.003584229	1	0.952260421	NA	NA	NA		NA	0.317073171	NA	0.983739837	1	0.321277242	NA	NA	NA		NA	0.192307692	NA	0.923076923	1	0.336668375	NA	NA	NA		NA	NA	NA	NA	NA		NA	NA	NA	NA	NA
E5M6_123	8.1	24.1	<nnxnp>	0 0	nn	np		NA	NA	NA	0.040816327	1	0.839892873	NA	NA	NA		NA	NA	NA	0.022222222	1	0.881497452	NA	NA	NA		NA	NA	NA	0.169811321	1	0.680279547	NA	NA	NA		NA	NA	0.027210884	1	0.868977654		NA	NA	0.014814815	1	0.903123843
V45	9	0	<hkxhk>	0 0	hh	kk		0.260416667	0.25	0.489583333	0.0625	2	0.969233234	0.041666667	1	0.838256486		0.279069767	0.279069767	0.441860465	0.581395349	2	0.747741706	0.581395349	1	0.445765913		0.245283019	0.226415094	0.528301887	0.20754717	2	0.901429372	0.169811321	1	0.680279547		0.505208333	0.494791667	0.020833333	1	0.885233915		0.5	0.5	0	1	1
E8M5_153	9	3.3	<mlxll>	0 0	ml	ll		NA	NA	NA	0.010752688	1	0.91741126	NA	NA	NA		NA	NA	NA	0.219512195	1	0.639411853	NA	NA	NA		NA	NA	NA	0.076923077	1	0.781511295	NA	NA	NA		NA	NA	0.007168459	1	0.93252633		NA	NA	0.146341463	1	0.702056395
E1M3_303	9	3.5	<hkxhk>	0 0	hh	kk		0.239130435	NA	NA	0.057971014	1	0.80973206	NA	NA	NA		0.261904762	NA	NA	0.031746032	1	0.858586201	NA	NA	NA		0.22	NA	NA	0.24	1	0.624206115	NA	NA	NA		NA	NA	NA	NA	NA		NA	NA	NA	NA	NA
E5M3_189	9	3.5	<hkxhk>	0 0	hh	kk		0.239130435	NA	NA	0.057971014	1	0.80973206	NA	NA	NA		0.261904762	NA	NA	0.031746032	1	0.858586201	NA	NA	NA		0.22	NA	NA	0.24	1	0.624206115	NA	NA	NA		NA	NA	NA	NA	NA		NA	NA	NA	NA	NA
E5M6_96	9	3.5	<hkxhk>	0 0	hh	kk		0.244897959	NA	NA	0.013605442	1	0.907143462	NA	NA	NA		0.266666667	NA	NA	0.066666667	1	0.796253415	NA	NA	NA		0.226415094	NA	NA	0.157232704	1	0.691717184	NA	NA	NA		NA	NA	NA	NA	NA		NA	NA	NA	NA	NA
E1M7_79	9	3.9	<nnxnp>	0 0	np	nn		NA	NA	NA	0.042553191	1	0.836568881	NA	NA	NA		NA	NA	NA	0.090909091	1	0.763024601	NA	NA	NA		NA	NA	NA	0	1	1	NA	NA	NA		NA	NA	0.028368794	1	0.866244706		NA	NA	0.060606061	1	0.805540589
E4M7_296	9	5.2	<hkxhk>	0 0	hh	kk		NA	0.255102041	NA	0.013605442	1	0.907143462	NA	NA	NA		NA	0.311111111	NA	0.896296296	1	0.343776761	NA	NA	NA		NA	0.20754717	NA	0.509433962	1	0.475383994	NA	NA	NA		NA	NA	NA	NA	NA		NA	NA	NA	NA	NA
E8M5_205	9	7.1	<hkxhk>	0 0	hh	kk		0.22826087	NA	NA	0.231884058	1	0.630130334	NA	NA	NA		0.219512195	NA	NA	0.203252033	1	0.652108606	NA	NA	NA		0.235294118	NA	NA	0.058823529	1	0.808365156	NA	NA	NA		NA	NA	NA	NA	NA		NA	NA	NA	NA	NA
EC290	10.1	0	<hkxhk>	0 0	hh	kk		0.215053763	0.215053763	0.569892473	1.817204301	2	0.40308729	1.817204301	1	0.177646502		0.268292683	0.12195122	0.609756098	3.731707317	2	0.154764038	1.975609756	1	0.159853739		0.173076923	0.288461538	0.538461538	1.692307692	2	0.429062003	0.307692308	1	0.579099744		0.5	0.5	0	1	1		0.573170732	0.426829268	1.756097561	1	0.185112091
E1M5_240	10.1	3	<hkxhk>	0 0	hh	kk		0.23655914	NA	NA	0.089605735	1	0.764678982	NA	NA	NA		0.195121951	NA	NA	0.658536585	1	0.41707706	NA	NA	NA		0.269230769	NA	NA	0.102564103	1	0.748774042	NA	NA	NA		NA	NA	NA	NA	NA		NA	NA	NA	NA	NA
E1M5_226	10.1	3.6	<hkxhk>	0 0	hh	kk		NA	0.247311828	NA	0.003584229	1	0.952260421	NA	NA	NA		NA	0.170731707	NA	1.37398374	1	0.241128734	NA	NA	NA		NA	0.307692308	NA	0.923076923	1	0.336668375	NA	NA	NA		NA	NA	NA	NA	NA		NA	NA	NA	NA	NA
EC688	10.1	5	<hkxhk>	0 0	hh	kk		0.189473684	0.210526316	0.6	3.884210526	2	0.143401733	3.8	1	0.051252594		0.186046512	0.162790698	0.651162791	3.976744186	2	0.136918134	3.930232558	1	0.047425393		0.192307692	0.25	0.557692308	1.038461538	2	0.594978052	0.692307692	1	0.405380557		0.489473684	0.510526316	0.084210526	1	0.771670504		0.511627907	0.488372093	0.046511628	1	0.829248459
E4M7_80	10.1	5.2	<hkxhk>	0 0	hh	kk		NA	0.204081633	NA	1.102040816	1	0.293818907	NA	NA	NA		NA	0.155555556	NA	2.140740741	1	0.143432671	NA	NA	NA		NA	0.245283019	NA	0.006289308	1	0.936789903	NA	NA	NA		NA	NA	NA	NA	NA		NA	NA	NA	NA	NA
E5M6_136	10.1	5.2	<hkxhk>	0 0	hh	kk		NA	0.204081633	NA	1.102040816	1	0.293818907	NA	NA	NA		NA	0.155555556	NA	2.140740741	1	0.143432671	NA	NA	NA		NA	0.245283019	NA	0.006289308	1	0.936789903	NA	NA	NA		NA	NA	NA	NA	NA		NA	NA	NA	NA	NA
ES4	10.1	6.6	<mlxll>	1 1	ll	ml		NA	NA	NA	0.653061224	1	0.419020334	NA	NA	NA		NA	NA	NA	0.555555556	1	0.456056544	NA	NA	NA		NA	NA	NA	3.188679245	1	0.074149911	NA	NA	NA		NA	NA	0.43537415	1	0.509363649		NA	NA	0.37037037	1	0.542802454
E8M7_78	10.1	7.2	<hkxhk>	0 0	hh	kk		0.20212766	NA	NA	1.14893617	1	0.283772186	NA	NA	NA		0.181818182	NA	NA	1.090909091	1	0.296270132	NA	NA	NA		0.22	NA	NA	0.24	1	0.624206115	NA	NA	NA		NA	NA	NA	NA	NA		NA	NA	NA	NA	NA
E8M7_200	10.1	7.4	<nnxnp>	0 0	np	nn		NA	NA	NA	2.085106383	1	0.148741925	NA	NA	NA		NA	NA	NA	0.363636364	1	0.546493596	NA	NA	NA		NA	NA	NA	2	1	0.157299265	NA	NA	NA		NA	NA	1.390070922	1	0.238393294		NA	NA	0.242424242	1	0.622460656
E8M7_223	10.1	7.6	<mlxll>	0 0	ml	ll		NA	NA	NA	2.085106383	1	0.148741925	NA	NA	NA		NA	NA	NA	0	1	1	NA	NA	NA		NA	NA	NA	3.92	1	0.047714888	NA	NA	NA		NA	NA	1.390070922	1	0.238393294		NA	NA	0	1	1
E5M3_96	10.1	11.4	<mlxll>	0 0	ml	ll		NA	NA	NA	0.173913043	1	0.676657322	NA	NA	NA		NA	NA	NA	0.857142857	1	0.354539484	NA	NA	NA		NA	NA	NA	2	1	0.157299265	NA	NA	NA		NA	NA	0.115942029	1	0.733478056		NA	NA	0.571428571	1	0.449691803
E8M7_98	10.1	17.2	<nnxnp>	0 0	np	nn		NA	NA	NA	2.085106383	1	0.148741925	NA	NA	NA		NA	NA	NA	0	1	1	NA	NA	NA		NA	NA	NA	3.92	1	0.047714888	NA	NA	NA		NA	NA	1.390070922	1	0.238393294		NA	NA	0	1	1
SSP	10.2	0	<hkxhk>	1 1	hh	kk		0.258823529	0.223529412	0.517647059	0.317647059	2	0.853146901	0.105882353	1	0.74488162		0.189189189	0.378378378	0.432432432	3.324324324	2	0.189728313	0.675675676	1	0.411079779		0.3125	0.104166667	0.583333333	5.5	2	0.063927861	1.333333333	1	0.248213251		0.517647059	0.482352941	0.211764706	1	0.645387748		0.405405405	0.594594595	2.648648649	1	0.103637986
S26	10.2	2.8	<efxeg>	0 0	fg	ee		0.288659794	0.237113402	0.474226804	1.103092784	3	0.776327528	0.257731959	1	0.611682629		0.272727273	0.363636364	0.363636364	4.727272727	3	0.192892048	3.272727273	1	0.07044044		0.301886792	0.132075472	0.566037736	3.981132075	3	0.263508721	0.924528302	1	0.336288798		0.525773196	0.474226804	0.680412371	2	0.711623584		0.454545455	0.545454545	1.090909091	2	0.579578286
ES83B	10.2	4.3	<efxeg>	0 0	fg	ee		0.263736264	0.241758242	0.494505495	0.120879121	3	0.989219197	0.010989011	1	0.916511908		0.243902439	0.414634146	0.341463415	6.707317073	3	0.081835375	4.12195122	1	0.042330234		0.28	0.1	0.62	6.16	3	0.104080109	2.88	1	0.08968604		0.510989011	0.489010989	0.098901099	2	0.951752222		0.414634146	0.585365854	2.487804878	2	0.288257114
E1M3_163	NA	NA	<hkxhk>	NA	hh	kk		0.032608696	NA	NA	23.1884058	1	0.00000147	NA	NA	NA		NA	NA	NA	3.5	1	0.06136884	NA	NA	NA		0.06	NA	NA	9.626666667	1	0.001917723	NA	NA	NA		NA	NA	NA	NA	NA		NA	NA	NA	NA	NA
E1M5_131	NA	NA	<hkxhk>	NA	hh	kk		NA	0.268817204	NA	0.17562724	1	0.67515837	NA	NA	NA		NA	0.317073171	NA	0.983739837	1	0.321277242	NA	NA	NA		NA	0.230769231	NA	0.102564103	1	0.748774042	NA	NA	NA		NA	NA	NA	NA	NA		NA	NA	NA	NA	NA
E1M5_160	NA	NA	<nnxnp>	NA	np	nn		NA	NA	NA	3.88172043	1	0.048814521	NA	NA	NA		NA	NA	NA	1.975609756	1	0.159853739	NA	NA	NA		NA	NA	NA	1.923076923	1	0.16551794	NA	NA	NA		NA	NA	2.58781362	1	0.107688923		NA	NA	1.317073171	1	0.251118192
E1M5_161	NA	NA	<hkxhk>	NA	hh	kk		NA	0.247311828	NA	0.003584229	1	0.952260421	NA	NA	NA		NA	0.268292683	NA	0.073170732	1	0.786774932	NA	NA	NA		NA	0.230769231	NA	0.102564103	1	0.748774042	NA	NA	NA		NA	NA	NA	NA	NA		NA	NA	NA	NA	NA
E1M5_213	NA	NA	<hkxhk>	NA	hh	kk		0.096774194	NA	NA	11.64516129	1	0.000643698	NA	NA	NA		0.12195122	NA	NA	3.585365854	1	0.058290589	NA	NA	NA		0.076923077	NA	NA	8.307692308	1	0.003947752	NA	NA	NA		NA	NA	NA	NA	NA		NA	NA	NA	NA	NA
E1M5_61	NA	NA	<hkxhk>	NA	hh	kk		0.193548387	NA	NA	1.580645161	1	0.20866791	NA	NA	NA		0.146341463	NA	NA	2.349593496	1	0.125315719	NA	NA	NA		0.230769231	NA	NA	0.102564103	1	0.748774042	NA	NA	NA		NA	NA	NA	NA	NA		NA	NA	NA	NA	NA
E1M5_81	NA	NA	<hkxhk>	NA	hh	kk		0.053763441	NA	NA	19.10035842	1	0.0000124	NA	NA	NA		0.024390244	NA	NA	11.1300813	1	0.000849389	NA	NA	NA		0.076923077	NA	NA	8.307692308	1	0.003947752	NA	NA	NA		NA	NA	NA	NA	NA		NA	NA	NA	NA	NA
E5M3_219	NA	NA	<hkxhk>	NA	hh	kk		0.25	NA	NA	0	1	1	NA	NA	NA		0.238095238	NA	NA	0.031746032	1	0.858586201	NA	NA	NA		0.26	NA	NA	0.026666667	1	0.870282772	NA	NA	NA		NA	NA	NA	NA	NA		NA	NA	NA	NA	NA
E8M5_271	NA	NA	<hkxhk>	NA	hh	kk		NA	0.23655914	NA	0.089605735	1	0.764678982	NA	NA	NA		NA	0.243902439	NA	0.008130081	1	0.928154537	NA	NA	NA		NA	0.230769231	NA	0.102564103	1	0.748774042	NA	NA	NA		NA	NA	NA	NA	NA		NA	NA	NA	NA	NA
E8M7_283	NA	NA	<mlxll>	NA	ll	ml		NA	NA	NA	22.5106383	1	0.00000209	NA	NA	NA		NA	NA	NA	9.090909091	1	0.002568832	NA	NA	NA		NA	NA	NA	13.52	1	0.000236034	NA	NA	NA		NA	NA	15.0070922	1	0.000107108		NA	NA	6.060606061	1	0.013823026
EC1307	NA	NA	<hkxhk>	NA	hh	kk		0.553191489	0.212765957	0.234042553	48.38297872	2	3.12E-11	26.59574468	1	0.000000251		0.545454545	0.159090909	0.295454545	20.5	2	0.0000354	7.363636364	1	0.006655606		0.56	0.26	0.18	29.48	2	0.000000397	20.48	1	0.00000603		0.670212766	0.329787234	21.78723404	1	0.00000305		0.693181818	0.306818182	13.13636364	1	0.000289619
EC77	NA	NA	<hkxhk>	NA	hh	kk		0.115942029	0.260869565	0.623188406	7.086956522	2	0.028912586	4.188405797	1	0.040701359		0.137931034	0.344827586	0.517241379	2.517241379	2	0.284045543	0.034482759	1	0.852683684		0.1	0.2	0.7	7.2	2	0.027323722	6.4	1	0.011412037		0.427536232	0.572463768	2.898550725	1	0.088659249		0.396551724	0.603448276	2.482758621	1	0.115100255
ES72	NA	NA	<efxeg>	NA	ee	fg		0.022988506	0.367816092	0.609195402	24.86206897	3	0.0000165	4.149425287	1	0.041648662		0	0.297297297	0.702702703	12.83783784	3	0.005000742	6.081081081	1	0.013663714		0.04	0.42	0.54	14.8	3	0.00199579	0.32	1	0.571607648		0.327586207	0.672413793	20.70114943	2	0.000032		0.351351351	0.648648649	6.648648649	2	0.035996833
ES91	NA	NA	<efxeg>	NA	fg	ee		0.256756757	0.27027027	0.472972973	1.567567568	3	0.666765809	0.216216216	1	0.641938221		0.303030303	0.212121212	0.484848485	0.818181818	3	0.845113422	0.03030303	1	0.861804433		0.219512195	0.317073171	0.463414634	2.219512195	3	0.528115319	0.219512195	1	0.639411853		0.493243243	0.506756757	0.689189189	2	0.708507532		0.545454545	0.454545455	0.666666667	2	0.716531313
[truncated: 5 more columns]
