# Supplementary material for: Completing the hybridization triangle: the inheritance of genetic incompatibilities during homoploid hybrid speciation in ragworts (Senecio)
Source: AoB Plants. 2019 Jan 6;11(1):ply078. doi: 10.1093/aobpla/ply078 (PMC6360072; doi:10.1093/aobpla/ply078)
Supplement: Supplementary Table S3 [file ply078_suppl_supplementary_table_s3.xlsx]

Table S3. Frequencies and segregation tests of genetic markers genotyped in the F2CS mapping family.
Marker summary information
locus	Name of marker
chrom	Linkage group
pos	Kosambi cM position along linkage group
type	JoinMap4 scoring scheme for mapping genotypes
phase	JoinMap4 assigned marker phase relative to other linked markers
chrys	S. chrysanthemifolius parent genotype
squal	S. squalidus genotype
Genotype chi square tests	Tests conducted on entire mapping family or subsets with S. chrysanthemifolius or S. squalidus cytoplasm only
chrysgenofreqall	frequency of genotypes homozygous for S. chrysanthemifolius alleles
squalgenofreqall	frequency of genotypes homozygous for S. squalidus alleles
hetgenofreqall	frequency of genotypes heterozygous for parental alleles
genochiall	chi square value for genotype frequencies relative to expectations
genodfall	degrees of freedom for the genotype chi square test
genopall	probability value for the genotype chi square test
hetchiall	chi square value for heterozygosity frequencies in terms of parental alleles relative to expectations
hetdfall	degrees of freedom for the heterozygosity chi square test
hetpall	probability value for the heterozygosity chi square test
Allelic chi square tests
chrysallelefreqall	frequency of S. chrysanthemifolius alleles
squalallelefreqall	frequency of S. squalidus alleles
allelechiall	chi square value for allelic frequencies relative to expectations
alleledfall	degrees of freedom for the allelic chi square test
allelepall	probability value for the allelic chi square test
Marker summary information								Genotype chi square tests										chrys cyto genotype chi square tests										squal cyto genotype chi square tests										Allelic chi square tests						chrys cyto allelic chi square tests
Locus	chrom	pos	type	phase	chrys	squal		chrysgenofreqall	squalgenofreqall	hetgenofreqall	genochiall	genodfall	genopall	hetchiall	hetdfall	hetpall		chrysgenofreqCS	squalgenofreqCS	hetgenofreqCS	genochiCS	genodfCS	genopCS	hetchiCS	hetdfCS	hetpCS		chrysgenofreqSC	squalgenofreqSC	hetgenofreqSC	genochiSC	genodfSC	genopSC	hetchiSC	hetdfSC	hetpSC		chrysallelefreqall	squalallelefreqall	allelechiall	alleledfall	allelepall		chrysallelefreqCS	squalallelefreqCS	allelechiCS	alleledfCS	allelepCS
MSS7	1	0	<nnxnp>	0 0	nn	np		NA	NA	NA	31.18556701	1	2.35E-08	NA	NA	NA		NA	NA	NA	21.35555556	1	3.82E-06	NA	NA	NA		NA	NA	NA	11.07692308	1	0.000874087	NA	NA	NA		NA	NA	20.79037801	1	5.12E-06		NA	NA	14.23703704	1	0.000161167
E8M7_119	1	4.2	<mlxll>	0 0	ll	ml		NA	NA	NA	50.91919192	1	9.62E-13	NA	NA	NA		NA	NA	NA	9.382978723	1	0.002190094	NA	NA	NA		NA	NA	NA	48.07692308	1	4.10E-12	NA	NA	NA		NA	NA	33.94612795	1	5.67E-09		NA	NA	6.255319149	1	0.012382094
E8M7_139	1	5.4	<mlxll>	1 1	ml	ll		NA	NA	NA	52.89795918	1	3.51E-13	NA	NA	NA		NA	NA	NA	11.25531915	1	0.000793952	NA	NA	NA		NA	NA	NA	47.07843137	1	6.82E-12	NA	NA	NA		NA	NA	35.26530612	1	2.88E-09		NA	NA	7.503546099	1	0.006157763
MSC5a	1	5.8	<mlxll>	0 0	ll	ml		NA	NA	NA	51.96907216	1	5.64E-13	NA	NA	NA		NA	NA	NA	11.25531915	1	0.000793952	NA	NA	NA		NA	NA	NA	46.08	1	1.14E-11	NA	NA	NA		NA	NA	34.64604811	1	3.95E-09		NA	NA	7.503546099	1	0.006157763
E1M3_57	1	6.2	<nnxnp>	0 0	nn	np		NA	NA	NA	40.89010989	1	1.61E-10	NA	NA	NA		NA	NA	NA	40	1	2.54E-10	NA	NA	NA		NA	NA	NA	8.647058824	1	0.003275897	NA	NA	NA		NA	NA	27.26007326	1	1.78E-07		NA	NA	26.66666667	1	2.42E-07
EC296B	1	6.6	<efxeg>	0 0	ee	fg		0.725490196	0	0.274509804	128.1960784	3	1.32E-27	20.74509804	1	5.25E-06		0.729166667	0	0.270833333	68.16666667	3	1.05E-14	10.08333333	1	0.001496164		0.722222222	0	0.277777778	75.33333333	3	3.07E-16	10.66666667	1	0.001090835		0.862745098	0.137254902	107.4117647	2	4.74E-24		0.864583333	0.135416667	54.5625	2	1.42E-12
EC63	1	6.7	<mlxll>	0 0	ll	ml		NA	NA	NA	55.69306931	1	8.47E-14	NA	NA	NA		NA	NA	NA	9.382978723	1	0.002190094	NA	NA	NA		NA	NA	NA	54	1	2.00E-13	NA	NA	NA		NA	NA	37.12871287	1	1.11E-09		NA	NA	6.255319149	1	0.012382094
E8M5_110	1	6.7	<mlxll>	0 0	ll	ml		NA	NA	NA	54.76	1	1.36E-13	NA	NA	NA		NA	NA	NA	9.382978723	1	0.002190094	NA	NA	NA		NA	NA	NA	53	1	3.34E-13	NA	NA	NA		NA	NA	36.50666667	1	1.52E-09		NA	NA	6.255319149	1	0.012382094
ES76	1	6.9	<mlxll>	0 0	ll	ml		NA	NA	NA	57.76	1	2.96E-14	NA	NA	NA		NA	NA	NA	9.8	1	0.001745119	NA	NA	NA		NA	NA	NA	55	1	1.21E-13	NA	NA	NA		NA	NA	38.50666667	1	5.46E-10		NA	NA	6.533333333	1	0.010587137
ES36	1	7.1	<nnxnp>	0 0	nn	np		NA	NA	NA	49.80373832	1	1.70E-12	NA	NA	NA		NA	NA	NA	49	1	2.56E-12	NA	NA	NA		NA	NA	NA	9.931034483	1	0.001625152	NA	NA	NA		NA	NA	33.20249221	1	8.30E-09		NA	NA	32.66666667	1	1.09E-08
E8M7_62	1	8.8	<hkxhk>	0 0	hh	kk		0.696969697	NA	NA	105.4848485	1	9.56E-25	NA	NA	NA		0.723404255	NA	NA	56.17730496	1	6.62E-14	NA	NA	NA		0.673076923	NA	NA	49.64102564	1	1.85E-12	NA	NA	NA		NA	NA	NA	NA	NA		NA	NA	NA	NA	NA
E1M3_145	1	10	<mlxll>	1 1	ml	ll		NA	NA	NA	46.24	1	1.05E-11	NA	NA	NA		NA	NA	NA	7.043478261	1	0.007955439	NA	NA	NA		NA	NA	NA	46.2962963	1	1.02E-11	NA	NA	NA		NA	NA	30.82666667	1	2.82E-08		NA	NA	4.695652174	1	0.030239021
Ray2aB	1	18.8	<mlxll>	1 1	ml	ll		NA	NA	NA	28.03846154	1	1.19E-07	NA	NA	NA		NA	NA	NA	10.08333333	1	0.001496164	NA	NA	NA		NA	NA	NA	18.28571429	1	1.90E-05	NA	NA	NA		NA	NA	18.69230769	1	1.54E-05		NA	NA	6.722222222	1	0.009521891
EC1496B	1	19.1	<hkxhk>	0 0	hh	kk		0.561904762	0.057142857	0.380952381	59.45714286	2	1.23E-13	5.952380952	1	0.014697422		0.617021277	0.042553191	0.340425532	35.80851064	2	1.68E-08	4.787234043	1	0.028671433		0.517241379	0.068965517	0.413793103	25.03448276	2	3.66E-06	1.724137931	1	0.189161273		0.752380952	0.247619048	53.5047619	1	2.58E-13		0.787234043	0.212765957	31.0212766	1	2.55E-08
ES9	1	20	<efxeg>	1 1	fg	ee		0.56122449	0.051020408	0.387755102	56.04081633	3	4.12E-12	4.93877551	1	0.026260634		0.651162791	0.046511628	0.302325581	40.44186047	3	8.59E-09	6.720930233	1	0.009528791		0.490909091	0.054545455	0.454545455	22.30909091	3	5.63E-05	0.454545455	1	0.500184257		0.755102041	0.244897959	51.06122449	2	8.17E-12		0.802325581	0.197674419	32.58139535	2	8.41E-08
EC1566	1	27.7	<efxeg>	0 0	ee	fg		0.528846154	0.105769231	0.365384615	46	3	5.67E-10	7.538461538	1	0.006039559		0.541666667	0.125	0.333333333	26.16666667	3	8.80E-06	5.333333333	1	0.020921335		0.517857143	0.089285714	0.392857143	23.28571429	3	3.52E-05	2.571428571	1	0.10880943		0.711538462	0.288461538	37.84615385	2	6.05E-09		0.708333333	0.291666667	18.75	2	8.48E-05
EC232	1	43.1	<hkxhk>	0 0	hh	kk		0.39047619	0.171428571	0.438095238	11.68571429	2	0.002900544	1.60952381	1	0.204558753		0.367346939	0.163265306	0.469387755	4.265306122	2	0.118522429	0.183673469	1	0.668235142		0.410714286	0.178571429	0.410714286	7.821428571	2	0.020026192	1.785714286	1	0.181449208		0.60952381	0.39047619	10.07619048	1	0.001501975		0.602040816	0.397959184	4.081632653	1	0.043351751
EC464	1	46.4	<hkxhk>	0 0	hh	kk		0.336842105	0.221052632	0.442105263	3.821052632	2	0.14800247	1.273684211	1	0.259076661		0.333333333	0.2	0.466666667	1.8	2	0.40656966	0.2	1	0.654720846		0.34	0.24	0.42	2.28	2	0.319819022	1.28	1	0.257899035		0.557894737	0.442105263	2.547368421	1	0.110478133		0.566666667	0.433333333	1.6	1	0.205903211
EC1551	2	0	<mlxll>	0 0	ll	ml		NA	NA	NA	1	1	0.317310508	NA	NA	NA		NA	NA	NA	0.782608696	1	0.376344493	NA	NA	NA		NA	NA	NA	0.296296296	1	0.586213681	NA	NA	NA		NA	NA	0.666666667	1	0.414216178		NA	NA	0.52173913	1	0.47010076
E1M3_163	2	2	<hkxhk>	0 0	hh	kk		0.191919192	NA	NA	1.781144781	1	0.182008817	NA	NA	NA		0.260869565	NA	NA	0.028985507	1	0.864812504	NA	NA	NA		0.132075472	NA	NA	3.93081761	1	0.04740889	NA	NA	NA		NA	NA	NA	NA	NA		NA	NA	NA	NA	NA
ES57	2	15.7	<hkxhk>	0 0	hh	kk		0.254716981	0.245283019	0.5	0.018867925	2	0.990610398	0	1	1		0.291666667	0.25	0.458333333	0.5	2	0.778800783	0.333333333	1	0.563702862		0.224137931	0.24137931	0.534482759	0.310344828	2	0.856267532	0.275862069	1	0.599426279		0.504716981	0.495283019	0.018867925	1	0.890745801		0.520833333	0.479166667	0.166666667	1	0.683091398
E8M5_271	2	16.5	<hkxhk>	0 0	hh	kk		NA	0.242424242	NA	0.03030303	1	0.861804433	NA	NA	NA		NA	0.255319149	NA	0.007092199	1	0.93288534	NA	NA	NA		NA	0.230769231	NA	0.102564103	1	0.748774042	NA	NA	NA		NA	NA	NA	NA	NA		NA	NA	NA	NA	NA
EC978	2	22.2	<hkxhk>	0 0	hh	kk		0.272727273	0.232323232	0.494949495	0.333333333	2	0.846481725	0.01010101	1	0.919944381		0.25	0.1875	0.5625	1.125	2	0.569782825	0.75	1	0.386476231		0.294117647	0.274509804	0.431372549	1	2	0.60653066	0.960784314	1	0.32698935		0.52020202	0.47979798	0.323232323	1	0.569671582		0.53125	0.46875	0.375	1	0.540291375
E1M3_206	2	23.4	<nnxnp>	0 0	nn	np		NA	NA	NA	0.36	1	0.548506236	NA	NA	NA		NA	NA	NA	0.086956522	1	0.768082562	NA	NA	NA		NA	NA	NA	1.185185185	1	0.276302917	NA	NA	NA		NA	NA	0.24	1	0.624206115		NA	NA	0.057971014	1	0.80973206
E1M7_213	2	23.4	<hkxhk>	0 0	hh	kk		NA	0.232323232	NA	0.164983165	1	0.684609469	NA	NA	NA		NA	0.170212766	NA	1.595744681	1	0.206507295	NA	NA	NA		NA	0.288461538	NA	0.41025641	1	0.52183939	NA	NA	NA		NA	NA	NA	NA	NA		NA	NA	NA	NA	NA
E5M3_83	2	23.4	<hkxhk>	0 0	hh	kk		0.272727273	NA	NA	0.272727273	1	0.601508134	NA	NA	NA		0.260869565	NA	NA	0.028985507	1	0.864812504	NA	NA	NA		0.283018868	NA	NA	0.308176101	1	0.578801565	NA	NA	NA		NA	NA	NA	NA	NA		NA	NA	NA	NA	NA
E1M5_161	2	23.9	<hkxhk>	0 0	hh	kk		NA	0.224489796	NA	0.340136054	1	0.559750699	NA	NA	NA		NA	0.191489362	NA	0.858156028	1	0.354255229	NA	NA	NA		NA	0.254901961	NA	0.006535948	1	0.935565055	NA	NA	NA		NA	NA	NA	NA	NA		NA	NA	NA	NA	NA
E1M7_454	2	23.9	<hkxhk>	0 0	hh	kk		NA	0.222222222	NA	0.407407407	1	0.523288345	NA	NA	NA		NA	0.170212766	NA	1.595744681	1	0.206507295	NA	NA	NA		NA	0.269230769	NA	0.102564103	1	0.748774042	NA	NA	NA		NA	NA	NA	NA	NA		NA	NA	NA	NA	NA
ES56	2	25	<efxeg>	0 0	ee	fg		0.273584906	0.235849057	0.490566038	0.339622642	3	0.952412121	0.037735849	1	0.845974518		0.265306122	0.183673469	0.551020408	2.183673469	3	0.535171344	0.510204082	1	0.475050524		0.280701754	0.280701754	0.438596491	1.736842105	3	0.628774253	0.859649123	1	0.353836901		0.518867925	0.481132075	0.301886792	2	0.859896371		0.540816327	0.459183673	1.163265306	2	0.558984993
ES74B	2	39.1	<nnxnp>	0 0	nn	np		NA	NA	NA	0.150943396	1	0.69763544	NA	NA	NA		NA	NA	NA	0.020408163	1	0.886403006	NA	NA	NA		NA	NA	NA	0.157894737	1	0.691102224	NA	NA	NA		NA	NA	0.100628931	1	0.751076194		NA	NA	0.013605442	1	0.907143461
EC811	3	0	<efxeg>	1 1	fg	ee		0.223880597	0.268656716	0.507462687	0.76119403	3	0.858724576	0.014925373	1	0.902764825		0.25	0.34375	0.40625	1.75	3	0.625875453	1.125	1	0.288844366		0.2	0.2	0.6	2.828571429	3	0.418818123	1.4	1	0.236723571		0.47761194	0.52238806	0.507462687	2	0.775900225		0.453125	0.546875	0.59375	2	0.743136899
E1M5_169	3	5.9	<mlxll>	0 0	ll	ml		NA	NA	NA	0.252525253	1	0.615302556	NA	NA	NA		NA	NA	NA	0.191489362	1	0.661679915	NA	NA	NA		NA	NA	NA	0.076923077	1	0.781511295	NA	NA	NA		NA	NA	0.168350168	1	0.681582247		NA	NA	0.127659574	1	0.720871122
S20	3	7.1	<efxeg>	1 1	fg	ee		0.269230769	0.230769231	0.5	1	3	0.801251957	0	1	1		0.319148936	0.212765957	0.468085106	1.425531915	3	0.699560973	0.191489362	1	0.661679915		0.228070175	0.245614035	0.526315789	2.438596491	3	0.486490339	0.157894737	1	0.691102224		0.519230769	0.480769231	0.653846154	2	0.721139213		0.553191489	0.446808511	1.14893617	2	0.56300426
ES1	3	10.8	<nnxnp>	0 0	nn	np		NA	NA	NA	0.153846154	1	0.694886602	NA	NA	NA		NA	NA	NA	1.333333333	1	0.248213079	NA	NA	NA		NA	NA	NA	2.571428571	1	0.10880943	NA	NA	NA		NA	NA	0.102564103	1	0.748774042		NA	NA	0.888888889	1	0.345778586
EC733	3	19.2	<nnxnp>	0 0	nn	np		NA	NA	NA	1.640776699	1	0.200218935	NA	NA	NA		NA	NA	NA	0.191489362	1	0.661679915	NA	NA	NA		NA	NA	NA	4.571428571	1	0.032509445	NA	NA	NA		NA	NA	1.093851133	1	0.295619495		NA	NA	0.127659574	1	0.720871122
E1M5_202	3	19.2	<nnxnp>	0 0	nn	np		NA	NA	NA	1.44	1	0.23013934	NA	NA	NA		NA	NA	NA	0.191489362	1	0.661679915	NA	NA	NA		NA	NA	NA	4.245283019	1	0.039359509	NA	NA	NA		NA	NA	0.96	1	0.327186878		NA	NA	0.127659574	1	0.720871122
E5M6_453	3	19.3	<nnxnp>	0 0	nn	np		NA	NA	NA	1.884615385	1	0.169810505	NA	NA	NA		NA	NA	NA	0.183673469	1	0.668235142	NA	NA	NA		NA	NA	NA	5.254545455	1	0.021889518	NA	NA	NA		NA	NA	1.256410256	1	0.262331675		NA	NA	0.12244898	1	0.726393404
E5M3_405	3	19.4	<nnxnp>	0 0	nn	np		NA	NA	NA	1	1	0.317310508	NA	NA	NA		NA	NA	NA	0.347826087	1	0.555346317	NA	NA	NA		NA	NA	NA	3.62962963	1	0.056759446	NA	NA	NA		NA	NA	0.666666667	1	0.414216178		NA	NA	0.231884058	1	0.630130333
E5M3_414	3	19.4	<nnxnp>	0 0	nn	np		NA	NA	NA	0.818181818	1	0.365712296	NA	NA	NA		NA	NA	NA	0.347826087	1	0.555346317	NA	NA	NA		NA	NA	NA	3.188679245	1	0.074149898	NA	NA	NA		NA	NA	0.545454545	1	0.460180935		NA	NA	0.231884058	1	0.630130333
E1M5_150	3	19.5	<hkxhk>	0 0	hh	kk		0.242424242	NA	NA	0.03030303	1	0.861804433	NA	NA	NA		0.276595745	NA	NA	0.177304965	1	0.673699615	NA	NA	NA		0.211538462	NA	NA	0.41025641	1	0.52183939	NA	NA	NA		NA	NA	NA	NA	NA		NA	NA	NA	NA	NA
E5M6_208	3	20.4	<nnxnp>	1 1	np	nn		NA	NA	NA	0.961538462	1	0.326799568	NA	NA	NA		NA	NA	NA	0.510204082	1	0.475050524	NA	NA	NA		NA	NA	NA	4.090909091	1	0.043114447	NA	NA	NA		NA	NA	0.641025641	1	0.423339642		NA	NA	0.340136054	1	0.559750699
ES58	3	21.3	<mlxll>	0 0	ml	ll		NA	NA	NA	0.045454545	1	0.83117041	NA	NA	NA		NA	NA	NA	0	1	1	NA	NA	NA		NA	NA	NA	0.086956522	1	0.768082562	NA	NA	NA		NA	NA	0.03030303	1	0.861804433		NA	NA	0	1	1
E5M6_187	3	21.7	<nnxnp>	0 0	nn	np		NA	NA	NA	3.115384615	1	0.077556167	NA	NA	NA		NA	NA	NA	0.020408163	1	0.886403006	NA	NA	NA		NA	NA	NA	6.563636364	1	0.010408346	NA	NA	NA		NA	NA	2.076923077	1	0.149541355		NA	NA	0.013605442	1	0.907143461
E1M7_82	3	23.8	<mlxll>	0 0	ll	ml		NA	NA	NA	0.090909091	1	0.763024601	NA	NA	NA		NA	NA	NA	0.531914894	1	0.465802909	NA	NA	NA		NA	NA	NA	0.076923077	1	0.781511295	NA	NA	NA		NA	NA	0.060606061	1	0.805540589		NA	NA	0.354609929	1	0.55151509
E8M7_300	3	25.3	<mlxll>	0 0	ll	ml		NA	NA	NA	0.090909091	1	0.763024601	NA	NA	NA		NA	NA	NA	0.191489362	1	0.661679915	NA	NA	NA		NA	NA	NA	0	1	1	NA	NA	NA		NA	NA	0.060606061	1	0.805540589		NA	NA	0.127659574	1	0.720871122
E5M3_219	4.1	0	<hkxhk>	0 0	hh	kk		0.090909091	NA	NA	13.36363636	1	0.00025655	NA	NA	NA		0.043478261	NA	NA	10.46376812	1	0.001217387	NA	NA	NA		0.132075472	NA	NA	3.93081761	1	0.04740889	NA	NA	NA		NA	NA	NA	NA	NA		NA	NA	NA	NA	NA
S10	4.1	4.3	<mlxll>	0 0	ll	ml		NA	NA	NA	0.153846154	1	0.694886602	NA	NA	NA		NA	NA	NA	2.083333333	1	0.148914673	NA	NA	NA		NA	NA	NA	3.5	1	0.061368829	NA	NA	NA		NA	NA	0.102564103	1	0.748774042		NA	NA	1.388888889	1	0.238592829
EC512	4.1	10.7	<hkxhk>	0 0	hh	kk		0.177570093	0.252336449	0.570093458	3.299065421	2	0.192139673	2.102803738	1	0.147029315		0.12244898	0.183673469	0.693877551	7.734693878	2	0.020913781	7.367346939	1	0.006641885		0.224137931	0.310344828	0.465517241	1.137931034	2	0.566110768	0.275862069	1	0.599426279		0.462616822	0.537383178	1.196261682	1	0.27407013		0.469387755	0.530612245	0.367346939	1	0.544453977
ES18b	4.1	11.2	<mlxll>	0 0	ll	ml		NA	NA	NA	0.615384615	1	0.432767581	NA	NA	NA		NA	NA	NA	0.510204082	1	0.475050524	NA	NA	NA		NA	NA	NA	3.072727273	1	0.079615801	NA	NA	NA		NA	NA	0.41025641	1	0.52183939		NA	NA	0.340136054	1	0.559750699
ES2	4.1	11.5	<efxeg>	0 0	ee	fg		0.175257732	0.237113402	0.587628866	3.742268041	3	0.290673118	2.979381443	1	0.084331496		0.133333333	0.155555556	0.711111111	10.91111111	3	0.012216371	8.022222222	1	0.004620684		0.211538462	0.307692308	0.480769231	4.153846154	3	0.245323575	0.076923077	1	0.781511295		0.469072165	0.530927835	0.75257732	2	0.686404167		0.488888889	0.511111111	1.466666667	2	0.480305301
E8M5_157	4.1	14.3	<hkxhk>	0 0	hh	kk		0.191919192	NA	NA	1.781144781	1	0.182008817	NA	NA	NA		0.170212766	NA	NA	1.595744681	1	0.206507295	NA	NA	NA		0.211538462	NA	NA	0.41025641	1	0.52183939	NA	NA	NA		NA	NA	NA	NA	NA		NA	NA	NA	NA	NA
EC174	4.1	16.4	<efxeg>	0 0	ee	fg		0.198019802	0.227722772	0.574257426	2.485148515	3	0.477981059	2.227722772	1	0.135553504		0.145833333	0.1875	0.666666667	8.166666667	3	0.042689908	5.333333333	1	0.020921335		0.245283019	0.264150943	0.490566038	1.41509434	3	0.70200038	0.018867925	1	0.890745801		0.485148515	0.514851485	0.217821782	2	0.896810328		0.479166667	0.520833333	1.5	2	0.472366553
E1M3_264	4.1	38.1	<mlxll>	0 0	ll	ml		NA	NA	NA	4	1	0.045500264	NA	NA	NA		NA	NA	NA	0.782608696	1	0.376344493	NA	NA	NA		NA	NA	NA	3.62962963	1	0.056759446	NA	NA	NA		NA	NA	2.666666667	1	0.102470435		NA	NA	0.52173913	1	0.47010076
E8M5_114	4.1	45.7	<hkxhk>	0 0	hh	kk		0.31	NA	NA	1.92	1	0.16585666	NA	NA	NA		0.276595745	NA	NA	0.177304965	1	0.673699615	NA	NA	NA		0.339622642	NA	NA	2.270440252	1	0.131862439	NA	NA	NA		NA	NA	NA	NA	NA		NA	NA	NA	NA	NA
EC370	4.1	54.6	<hkxhk>	0 0	hh	kk		0.258064516	0.268817204	0.47311828	0.290322581	2	0.864882785	0.268817204	1	0.604126307		0.209302326	0.23255814	0.558139535	0.627906977	2	0.730553007	0.581395349	1	0.445765908		0.3	0.3	0.4	2	2	0.367879441	2	1	0.157299207		0.494623656	0.505376344	0.021505376	1	0.883410563		0.488372093	0.511627907	0.046511628	1	0.829248459
EC859	4.1	55.9	<hkxhk>	0 0	hh	kk		0.219047619	0.276190476	0.504761905	0.695238095	2	0.706367918	0.00952381	1	0.92225786		0.183673469	0.204081633	0.612244898	2.510204082	2	0.28504676	2.469387755	1	0.116083134		0.25	0.339285714	0.410714286	2.678571429	2	0.262032768	1.785714286	1	0.181449208		0.471428571	0.528571429	0.685714286	1	0.407625948		0.489795918	0.510204082	0.040816327	1	0.839892873
E8M5_106	4.1	67.2	<hkxhk>	0 0	hh	kk		NA	0.181818182	NA	2.454545455	1	0.117185087	NA	NA	NA		NA	0.106382979	NA	5.170212766	1	0.022977402	NA	NA	NA		NA	0.25	NA	0	1	1	NA	NA	NA		NA	NA	NA	NA	NA		NA	NA	NA	NA	NA
E5M3_75	5.1	0	<nnxnp>	0 0	nn	np		NA	NA	NA	2.272727273	1	0.131668016	NA	NA	NA		NA	NA	NA	0.782608696	1	0.376344493	NA	NA	NA		NA	NA	NA	1.528301887	1	0.21636748	NA	NA	NA		NA	NA	1.515151515	1	0.218354691		NA	NA	0.52173913	1	0.47010076
E1M3_98	5.1	3.9	<nnxnp>	0 0	nn	np		NA	NA	NA	0.252525253	1	0.615302556	NA	NA	NA		NA	NA	NA	0	1	1	NA	NA	NA		NA	NA	NA	0.471698113	1	0.492206993	NA	NA	NA		NA	NA	0.168350168	1	0.681582247		NA	NA	0	1	1
ES73	5.1	4.7	<mlxll>	0 0	ll	ml		NA	NA	NA	0.242718447	1	0.622249567	NA	NA	NA		NA	NA	NA	0.333333333	1	0.563702862	NA	NA	NA		NA	NA	NA	0.018181818	1	0.892738401	NA	NA	NA		NA	NA	0.161812298	1	0.68749343		NA	NA	0.222222222	1	0.637351888
E8M5_101	5.1	4.9	<nnxnp>	0 0	nn	np		NA	NA	NA	0.01010101	1	0.919944381	NA	NA	NA		NA	NA	NA	0.531914894	1	0.465802909	NA	NA	NA		NA	NA	NA	0.692307692	1	0.405380556	NA	NA	NA		NA	NA	0.006734007	1	0.934598211		NA	NA	0.354609929	1	0.55151509
E1M3_147	5.1	6.8	<nnxnp>	0 0	nn	np		NA	NA	NA	0.36	1	0.548506236	NA	NA	NA		NA	NA	NA	0	1	1	NA	NA	NA		NA	NA	NA	0.666666667	1	0.414216178	NA	NA	NA		NA	NA	0.24	1	0.624206115		NA	NA	0	1	1
E5M3_302	5.1	8.8	<hkxhk>	0 0	hh	kk		0.29	NA	NA	0.853333333	1	0.355611061	NA	NA	NA		0.282608696	NA	NA	0.260869565	1	0.60952338	NA	NA	NA		0.296296296	NA	NA	0.617283951	1	0.432058381	NA	NA	NA		NA	NA	NA	NA	NA		NA	NA	NA	NA	NA
E4M7_263	5.1	9.1	<hkxhk>	0 0	hh	kk		NA	0.317307692	NA	2.512820513	1	0.112923661	NA	NA	NA		NA	0.265306122	NA	0.06122449	1	0.804570948	NA	NA	NA		NA	0.363636364	NA	3.787878788	1	0.051625033	NA	NA	NA		NA	NA	NA	NA	NA		NA	NA	NA	NA	NA
V44	5.1	14.5	<abxcd>	0 0	ac	bd		0.285714286	0.266666667	0.447619048	1.247619048	3	0.741607393	1.152380952	1	0.283051287		0.306122449	0.204081633	0.489795918	1.204081633	3	0.752025535	0.020408163	1	0.886403006		0.267857143	0.321428571	0.410714286	2.142857143	3	0.543291245	1.785714286	1	0.181449208		0.50952381	0.49047619	0.095238095	3	0.992402683		0.551020408	0.448979592	1.183673469	3	0.756922692
EC1470	5.1	15.9	<mlxll>	0 0	ll	ml		NA	NA	NA	0.485148515	1	0.48609946	NA	NA	NA		NA	NA	NA	1.723404255	1	0.189255432	NA	NA	NA		NA	NA	NA	0.074074074	1	0.785494747	NA	NA	NA		NA	NA	0.323432343	1	0.569552197		NA	NA	1.14893617	1	0.283771957
C19	5.1	19.1	<nnxnp>	1 1	np	nn		NA	NA	NA	0.238095238	1	0.625585232	NA	NA	NA		NA	NA	NA	0.021276596	1	0.884027969	NA	NA	NA		NA	NA	NA	0.275862069	1	0.599426279	NA	NA	NA		NA	NA	0.158730159	1	0.690328329		NA	NA	0.014184397	1	0.905197504
E1M3_177	5.1	20.2	<nnxnp>	1 1	np	nn		NA	NA	NA	0.64	1	0.423710797	NA	NA	NA		NA	NA	NA	0.347826087	1	0.555346317	NA	NA	NA		NA	NA	NA	0.296296296	1	0.586213681	NA	NA	NA		NA	NA	0.426666667	1	0.513629113		NA	NA	0.231884058	1	0.630130333
EC1687	5.1	23	<hkxhk>	0 0	hh	kk		0.278846154	0.259615385	0.461538462	0.692307692	2	0.707403647	0.615384615	1	0.432767581		0.270833333	0.208333333	0.520833333	0.458333333	2	0.79519599	0.083333333	1	0.772829993		0.285714286	0.303571429	0.410714286	1.821428571	2	0.402236809	1.785714286	1	0.181449208		0.509615385	0.490384615	0.076923077	1	0.781511295		0.53125	0.46875	0.375	1	0.540291375
EC904	5.2	0	<hkxhk>	0 0	hh	kk		0.18627451	0.235294118	0.578431373	3	2	0.22313016	2.509803922	1	0.113140008		0.166666667	0.229166667	0.604166667	2.458333333	2	0.292536256	2.083333333	1	0.148914673		0.203703704	0.240740741	0.555555556	0.814814815	2	0.665373057	0.666666667	1	0.414216178		0.475490196	0.524509804	0.490196078	1	0.483839851		0.46875	0.53125	0.375	1	0.540291375
EC1688	5.2	6.7	<hkxhk>	0 0	hh	kk		0.220930233	0.26744186	0.511627907	0.418604651	2	0.811149967	0.046511628	1	0.829248459		0.243243243	0.324324324	0.432432432	1.162162162	2	0.559293398	0.675675676	1	0.411079779		0.204081633	0.224489796	0.571428571	1.040816327	2	0.594277936	1	1	0.317310508		0.476744186	0.523255814	0.372093023	1	0.541865596		0.459459459	0.540540541	0.486486486	1	0.485498803
E1M5_140	6.1	0	<nnxnp>	0 0	nn	np		NA	NA	NA	1.707070707	1	0.191365873	NA	NA	NA		NA	NA	NA	0.531914894	1	0.465802909	NA	NA	NA		NA	NA	NA	1.230769231	1	0.267257493	NA	NA	NA		NA	NA	1.138047138	1	0.286065356		NA	NA	0.354609929	1	0.55151509
E1M3_124	6.1	1.5	<nnxnp>	0 0	nn	np		NA	NA	NA	1.44	1	0.23013934	NA	NA	NA		NA	NA	NA	0.782608696	1	0.376344493	NA	NA	NA		NA	NA	NA	0.666666667	1	0.414216178	NA	NA	NA		NA	NA	0.96	1	0.327186878		NA	NA	0.52173913	1	0.47010076
E1M7_207	6.1	1.8	<nnxnp>	0 0	nn	np		NA	NA	NA	1.707070707	1	0.191365873	NA	NA	NA		NA	NA	NA	0.191489362	1	0.661679915	NA	NA	NA		NA	NA	NA	1.923076923	1	0.165517859	NA	NA	NA		NA	NA	1.138047138	1	0.286065356		NA	NA	0.127659574	1	0.720871122
E1M7_289	6.1	1.8	<nnxnp>	0 1	nn	np		NA	NA	NA	1.707070707	1	0.191365873	NA	NA	NA		NA	NA	NA	0.191489362	1	0.661679915	NA	NA	NA		NA	NA	NA	1.923076923	1	0.165517859	NA	NA	NA		NA	NA	1.138047138	1	0.286065356		NA	NA	0.127659574	1	0.720871122
E5M6_397	6.1	21	<nnxnp>	0 0	nn	np		NA	NA	NA	18.61538462	1	1.60E-05	NA	NA	NA		NA	NA	NA	9	1	0.002699796	NA	NA	NA		NA	NA	NA	9.618181818	1	0.001926604	NA	NA	NA		NA	NA	12.41025641	1	0.000426982		NA	NA	6	1	0.014305878
EC606	6.2	0	<mlxll>	0 0	ll	ml		NA	NA	NA	1.884615385	1	0.169810505	NA	NA	NA		NA	NA	NA	1.723404255	1	0.189255432	NA	NA	NA		NA	NA	NA	0.438596491	1	0.507800648	NA	NA	NA		NA	NA	1.256410256	1	0.262331675		NA	NA	1.14893617	1	0.283771957
EC298	6.2	0.3	<mlxll>	0 0	ll	ml		NA	NA	NA	2	1	0.157299207	NA	NA	NA		NA	NA	NA	1.391304348	1	0.23818495	NA	NA	NA		NA	NA	NA	0.692307692	1	0.405380556	NA	NA	NA		NA	NA	1.333333333	1	0.248213079		NA	NA	0.927536232	1	0.335503953
ES63	6.2	0.3	<mlxll>	0 0	ll	ml		NA	NA	NA	1.921568627	1	0.165683839	NA	NA	NA		NA	NA	NA	1.333333333	1	0.248213079	NA	NA	NA		NA	NA	NA	0.666666667	1	0.414216178	NA	NA	NA		NA	NA	1.281045752	1	0.257704686		NA	NA	0.888888889	1	0.345778586
ES64	6.2	0.5	<mlxll>	0 0	ll	ml		NA	NA	NA	2.723404255	1	0.098886909	NA	NA	NA		NA	NA	NA	1.88372093	1	0.169911842	NA	NA	NA		NA	NA	NA	0.960784314	1	0.32698935	NA	NA	NA		NA	NA	1.815602837	1	0.177837576		NA	NA	1.255813953	1	0.262444942
E4M7_139	6.2	7.2	<mlxll>	1 1	ml	ll		NA	NA	NA	0.346153846	1	0.556298461	NA	NA	NA		NA	NA	NA	0.510204082	1	0.475050524	NA	NA	NA		NA	NA	NA	0.018181818	1	0.892738401	NA	NA	NA		NA	NA	0.230769231	1	0.630954041		NA	NA	0.340136054	1	0.559750699
E1M7_117	6.2	8.5	<mlxll>	0 0	ll	ml		NA	NA	NA	0.01010101	1	0.919944381	NA	NA	NA		NA	NA	NA	0.021276596	1	0.884027969	NA	NA	NA		NA	NA	NA	0.076923077	1	0.781511295	NA	NA	NA		NA	NA	0.006734007	1	0.934598211		NA	NA	0.014184397	1	0.905197504
ES87	6.2	8.9	<mlxll>	0 0	ll	ml		NA	NA	NA	0.163265306	1	0.68616785	NA	NA	NA		NA	NA	NA	0.022222222	1	0.881497452	NA	NA	NA		NA	NA	NA	0.169811321	1	0.680279547	NA	NA	NA		NA	NA	0.108843537	1	0.741464613		NA	NA	0.014814815	1	0.903123843
E1M3_196	6.2	8.9	<mlxll>	0 0	ll	ml		NA	NA	NA	0.090909091	1	0.763024601	NA	NA	NA		NA	NA	NA	0.347826087	1	0.555346317	NA	NA	NA		NA	NA	NA	0.018867925	1	0.890745801	NA	NA	NA		NA	NA	0.060606061	1	0.805540589		NA	NA	0.231884058	1	0.630130333
E1M5_78	7.1	0	<mlxll>	0 0	ll	ml		NA	NA	NA	0.252525253	1	0.615302556	NA	NA	NA		NA	NA	NA	1.723404255	1	0.189255432	NA	NA	NA		NA	NA	NA	0.307692308	1	0.579099742	NA	NA	NA		NA	NA	0.168350168	1	0.681582247		NA	NA	1.14893617	1	0.283771957
E1M7_346	7.1	3.3	<mlxll>	0 0	ll	ml		NA	NA	NA	1.222222222	1	0.268924981	NA	NA	NA		NA	NA	NA	2.574468085	1	0.108600601	NA	NA	NA		NA	NA	NA	0	1	1	NA	NA	NA		NA	NA	0.814814815	1	0.366700567		NA	NA	1.716312057	1	0.190168457
E1M3_118	7.1	4	<mlxll>	0 0	ll	ml		NA	NA	NA	0.252525253	1	0.615302556	NA	NA	NA		NA	NA	NA	0.782608696	1	0.376344493	NA	NA	NA		NA	NA	NA	0.018867925	1	0.890745801	NA	NA	NA		NA	NA	0.168350168	1	0.681582247		NA	NA	0.52173913	1	0.47010076
E1M3_197	7.1	4	<mlxll>	0 0	ll	ml		NA	NA	NA	0.16	1	0.689156517	NA	NA	NA		NA	NA	NA	0.782608696	1	0.376344493	NA	NA	NA		NA	NA	NA	0.074074074	1	0.785494747	NA	NA	NA		NA	NA	0.106666667	1	0.743971478		NA	NA	0.52173913	1	0.47010076
E8M5_196	7.1	5.3	<hkxhk>	0 0	hh	kk		NA	0.2	NA	1.333333333	1	0.248213079	NA	NA	NA		NA	0.127659574	NA	3.75177305	1	0.052751527	NA	NA	NA		NA	0.264150943	NA	0.056603774	1	0.811946652	NA	NA	NA		NA	NA	NA	NA	NA		NA	NA	NA	NA	NA
E1M3_97	7.1	5.8	<hkxhk>	0 0	hh	kk		NA	0.212121212	NA	0.757575758	1	0.384088249	NA	NA	NA		NA	0.152173913	NA	2.347826087	1	0.125457855	NA	NA	NA		NA	0.264150943	NA	0.056603774	1	0.811946652	NA	NA	NA		NA	NA	NA	NA	NA		NA	NA	NA	NA	NA
ES45	7.1	6.7	<hkxhk>	0 0	hh	kk		0.300970874	0.203883495	0.495145631	1.951456311	2	0.376917799	0.009708738	1	0.921509127		0.224489796	0.142857143	0.632653061	4.102040816	2	0.128603608	3.448979592	1	0.063290832		0.37037037	0.259259259	0.37037037	4.962962963	2	0.083619253	3.62962963	1	0.056759446		0.548543689	0.451456311	1.941747573	1	0.163478911		0.540816327	0.459183673	0.653061224	1	0.419020334
E1M3_126	7.1	7	<hkxhk>	0 0	hh	kk		NA	0.222222222	NA	0.407407407	1	0.523288345	NA	NA	NA		NA	0.152173913	NA	2.347826087	1	0.125457855	NA	NA	NA		NA	0.283018868	NA	0.308176101	1	0.578801565	NA	NA	NA		NA	NA	NA	NA	NA		NA	NA	NA	NA	NA
E1M3_209	7.1	7	<hkxhk>	0 0	hh	kk		NA	0.22	NA	0.48	1	0.488422317	NA	NA	NA		NA	0.152173913	NA	2.347826087	1	0.125457855	NA	NA	NA		NA	0.277777778	NA	0.222222222	1	0.637351888	NA	NA	NA		NA	NA	NA	NA	NA		NA	NA	NA	NA	NA
E1M3_70	7.1	7	<hkxhk>	0 0	hh	kk		NA	0.22	NA	0.48	1	0.488422317	NA	NA	NA		NA	0.152173913	NA	2.347826087	1	0.125457855	NA	NA	NA		NA	0.277777778	NA	0.222222222	1	0.637351888	NA	NA	NA		NA	NA	NA	NA	NA		NA	NA	NA	NA	NA
E5M3_214	7.1	7	<hkxhk>	0 0	hh	kk		NA	0.22	NA	0.48	1	0.488422317	NA	NA	NA		NA	0.152173913	NA	2.347826087	1	0.125457855	NA	NA	NA		NA	0.277777778	NA	0.222222222	1	0.637351888	NA	NA	NA		NA	NA	NA	NA	NA		NA	NA	NA	NA	NA
E4M7_86	7.1	7.1	<hkxhk>	0 0	hh	kk		NA	0.201923077	NA	1.282051282	1	0.257517982	NA	NA	NA		NA	0.142857143	NA	3	1	0.083264517	NA	NA	NA		NA	0.254545455	NA	0.006060606	1	0.937947457	NA	NA	NA		NA	NA	NA	NA	NA		NA	NA	NA	NA	NA
E8M5_58	7.1	10.3	<hkxhk>	0 0	hh	kk		NA	0.22	NA	0.48	1	0.488422317	NA	NA	NA		NA	0.170212766	NA	1.595744681	1	0.206507295	NA	NA	NA		NA	0.264150943	NA	0.056603774	1	0.811946652	NA	NA	NA		NA	NA	NA	NA	NA		NA	NA	NA	NA	NA
E8M7_226	7.1	13.5	<nnxnp>	0 0	nn	np		NA	NA	NA	1.707070707	1	0.191365873	NA	NA	NA		NA	NA	NA	4.787234043	1	0.028671433	NA	NA	NA		NA	NA	NA	0.076923077	1	0.781511295	NA	NA	NA		NA	NA	1.138047138	1	0.286065356		NA	NA	3.191489362	1	0.074022543
E4M7_72	7.1	15.9	<hkxhk>	0 0	hh	kk		0.288461538	NA	NA	0.820512821	1	0.365030272	NA	NA	NA		0.326530612	NA	NA	1.530612245	1	0.216020581	NA	NA	NA		0.254545455	NA	NA	0.006060606	1	0.937947457	NA	NA	NA		NA	NA	NA	NA	NA		NA	NA	NA	NA	NA
EC258	7.2	0	<hkxhk>	0 0	hh	kk		0.197916667	0.34375	0.458333333	4.75	2	0.093014489	0.666666667	1	0.414216178		0.2	0.333333333	0.466666667	1.8	2	0.40656966	0.2	1	0.654720846		0.196078431	0.352941176	0.450980392	3	2	0.22313016	0.490196078	1	0.483839851		0.427083333	0.572916667	4.083333333	1	0.043308143		0.433333333	0.566666667	1.6	1	0.205903211
E1M3_146	7.2	3.2	<mlxll>	1 1	ml	ll		NA	NA	NA	1.96	1	0.161513318	NA	NA	NA		NA	NA	NA	0.782608696	1	0.376344493	NA	NA	NA		NA	NA	NA	1.185185185	1	0.276302917	NA	NA	NA		NA	NA	1.306666667	1	0.252999061		NA	NA	0.52173913	1	0.47010076
ES88	8.1	0	<hkxhk>	0 0	hh	kk		0.240384615	0.269230769	0.490384615	0.211538462	2	0.899632232	0.038461538	1	0.844519267		0.183673469	0.346938776	0.469387755	2.795918367	2	0.247100737	0.183673469	1	0.668235142		0.290909091	0.2	0.509090909	0.927272727	2	0.628992237	0.018181818	1	0.892738401		0.485576923	0.514423077	0.173076923	1	0.677391602		0.418367347	0.581632653	2.612244898	1	0.106041554
E5M6_123	8.1	0	<hkxhk>	0 0	hh	kk		0.230769231	NA	NA	0.205128205	1	0.650612964	NA	NA	NA		0.183673469	NA	NA	1.149659864	1	0.283620363	NA	NA	NA		0.272727273	NA	NA	0.151515152	1	0.69709161	NA	NA	NA		NA	NA	NA	NA	NA		NA	NA	NA	NA	NA
E4M7_302	8.1	4.4	<hkxhk>	0 0	hh	kk		0.238095238	NA	NA	0.079365079	1	0.778159686	NA	NA	NA		0.163265306	NA	NA	1.965986395	1	0.160874529	NA	NA	NA		0.303571429	NA	NA	0.857142857	1	0.35453948	NA	NA	NA		NA	NA	NA	NA	NA		NA	NA	NA	NA	NA
E1M5_88	8.1	6.8	<hkxhk>	0 0	hh	kk		NA	0.25	NA	0	1	1	NA	NA	NA		NA	0.382978723	NA	4.432624113	1	0.03525826	NA	NA	NA		NA	0.132075472	NA	3.93081761	1	0.04740889	NA	NA	NA		NA	NA	NA	NA	NA		NA	NA	NA	NA	NA
E5M6_103	8.1	9.5	<hkxhk>	0 0	hh	kk		NA	0.247619048	NA	0.003174603	1	0.955068073	NA	NA	NA		NA	0.346938776	NA	2.455782313	1	0.117092818	NA	NA	NA		NA	0.160714286	NA	2.380952381	1	0.122822648	NA	NA	NA		NA	NA	NA	NA	NA		NA	NA	NA	NA	NA
E1M5_138	8.1	9.7	<hkxhk>	0 0	hh	kk		NA	0.26	NA	0.053333333	1	0.817361331	NA	NA	NA		NA	0.361702128	NA	3.127659574	1	0.076974173	NA	NA	NA		NA	0.169811321	NA	1.817610063	1	0.177598021	NA	NA	NA		NA	NA	NA	NA	NA		NA	NA	NA	NA	NA
E1M3_121	8.1	10.9	<hkxhk>	0 0	hh	kk		NA	0.27	NA	0.213333333	1	0.644167223	NA	NA	NA		NA	0.369565217	NA	3.507246377	1	0.06110093	NA	NA	NA		NA	0.185185185	NA	1.209876543	1	0.271356574	NA	NA	NA		NA	NA	NA	NA	NA		NA	NA	NA	NA	NA
E8M7_95	8.1	11.5	<hkxhk>	0 0	hh	kk		NA	0.262626263	NA	0.084175084	1	0.771717224	NA	NA	NA		NA	0.361702128	NA	3.127659574	1	0.076974173	NA	NA	NA		NA	0.173076923	NA	1.641025641	1	0.200184804	NA	NA	NA		NA	NA	NA	NA	NA		NA	NA	NA	NA	NA
NES1B	8.1	11.7	<hkxhk>	0 0	hh	kk		0.242424242	0.272727273	0.484848485	0.272727273	2	0.872525293	0.090909091	1	0.763024601		0.191489362	0.404255319	0.404255319	5.978723404	2	0.050319545	1.723404255	1	0.189255432		0.288461538	0.153846154	0.557692308	2.576923077	2	0.275694603	0.692307692	1	0.405380556		0.484848485	0.515151515	0.181818182	1	0.669815358		0.393617021	0.606382979	4.255319149	1	0.039127595
E1M3_76	8.1	12.5	<hkxhk>	0 0	hh	kk		0.252525253	NA	NA	0.003367003	1	0.95372801	NA	NA	NA		0.195652174	NA	NA	0.724637681	1	0.394626866	NA	NA	NA		0.301886792	NA	NA	0.761006289	1	0.38301379	NA	NA	NA		NA	NA	NA	NA	NA		NA	NA	NA	NA	NA
E8M7_94	8.1	14.5	<hkxhk>	0 0	hh	kk		0.282828283	NA	NA	0.569023569	1	0.450647185	NA	NA	NA		0.234042553	NA	NA	0.063829787	1	0.800542107	NA	NA	NA		0.326923077	NA	NA	1.641025641	1	0.200184804	NA	NA	NA		NA	NA	NA	NA	NA		NA	NA	NA	NA	NA
E1M3_149	8.1	15.7	<mlxll>	1 1	ml	ll		NA	NA	NA	0.494949495	1	0.481727716	NA	NA	NA		NA	NA	NA	0.782608696	1	0.376344493	NA	NA	NA		NA	NA	NA	3.188679245	1	0.074149898	NA	NA	NA		NA	NA	0.32996633	1	0.565678915		NA	NA	0.52173913	1	0.47010076
E1M5_168	8.2	0	<mlxll>	0 0	ll	ml		NA	NA	NA	0.36	1	0.548506236	NA	NA	NA		NA	NA	NA	0.021276596	1	0.884027969	NA	NA	NA		NA	NA	NA	0.924528302	1	0.33628879	NA	NA	NA		NA	NA	0.24	1	0.624206115		NA	NA	0.014184397	1	0.905197504
E5M3_121	8.2	5.9	<hkxhk>	0 0	hh	kk		NA	0.24	NA	0.053333333	1	0.817361331	NA	NA	NA		NA	0.282608696	NA	0.260869565	1	0.60952338	NA	NA	NA		NA	0.203703704	NA	0.617283951	1	0.432058381	NA	NA	NA		NA	NA	NA	NA	NA		NA	NA	NA	NA	NA
E5M3_90	9	0	<nnxnp>	1 1	np	nn		NA	NA	NA	0.36	1	0.548506236	NA	NA	NA		NA	NA	NA	0.782608696	1	0.376344493	NA	NA	NA		NA	NA	NA	2.666666667	1	0.102470435	NA	NA	NA		NA	NA	0.24	1	0.624206115		NA	NA	0.52173913	1	0.47010076
E1M3_317	9	1.4	<mlxll>	1 1	ml	ll		NA	NA	NA	0.252525253	1	0.615302556	NA	NA	NA		NA	NA	NA	0.022222222	1	0.881497452	NA	NA	NA		NA	NA	NA	0.296296296	1	0.586213681	NA	NA	NA		NA	NA	0.168350168	1	0.681582247		NA	NA	0.014814815	1	0.903123843
E8M5_186	9	2.3	<hkxhk>	0 0	hh	kk		NA	0.23	NA	0.213333333	1	0.644167223	NA	NA	NA		NA	0.29787234	NA	0.574468085	1	0.448488861	NA	NA	NA		NA	0.169811321	NA	1.817610063	1	0.177598021	NA	NA	NA		NA	NA	NA	NA	NA		NA	NA	NA	NA	NA
V45	9	3.5	<hkxhk>	0 0	hh	kk		0.278846154	0.211538462	0.509615385	0.980769231	2	0.612390814	0.038461538	1	0.844519267		0.25	0.291666667	0.458333333	0.5	2	0.778800783	0.333333333	1	0.563702862		0.303571429	0.142857143	0.553571429	3.535714286	2	0.170698379	0.642857143	1	0.422678074		0.533653846	0.466346154	0.942307692	1	0.331685068		0.479166667	0.520833333	0.166666667	1	0.683091398
E1M7_79	9	4.3	<hkxhk>	0 0	hh	kk		NA	0.232323232	NA	0.164983165	1	0.684609469	NA	NA	NA		NA	0.29787234	NA	0.574468085	1	0.448488861	NA	NA	NA		NA	0.173076923	NA	1.641025641	1	0.200184804	NA	NA	NA		NA	NA	NA	NA	NA		NA	NA	NA	NA	NA
E5M6_90	9	4.7	<mlxll>	1 1	ml	ll		NA	NA	NA	0.085714286	1	0.769697944	NA	NA	NA		NA	NA	NA	0.183673469	1	0.668235142	NA	NA	NA		NA	NA	NA	0.642857143	1	0.422678074	NA	NA	NA		NA	NA	0.057142857	1	0.811070129		NA	NA	0.12244898	1	0.726393404
E8M7_283	9	5.1	<hkxhk>	0 0	hh	kk		0.282828283	NA	NA	0.569023569	1	0.450647185	NA	NA	NA		0.255319149	NA	NA	0.007092199	1	0.93288534	NA	NA	NA		0.307692308	NA	NA	0.923076923	1	0.336668368	NA	NA	NA		NA	NA	NA	NA	NA		NA	NA	NA	NA	NA
E8M5_153	9	5.3	<hkxhk>	0 0	hh	kk		NA	0.222222222	NA	0.407407407	1	0.523288345	NA	NA	NA		NA	0.276595745	NA	0.177304965	1	0.673699615	NA	NA	NA		NA	0.173076923	NA	1.641025641	1	0.200184804	NA	NA	NA		NA	NA	NA	NA	NA		NA	NA	NA	NA	NA
E1M3_303	9	5.4	<hkxhk>	0 0	hh	kk		0.282828283	NA	NA	0.569023569	1	0.450647185	NA	NA	NA		0.239130435	NA	NA	0.028985507	1	0.864812504	NA	NA	NA		0.320754717	NA	NA	1.41509434	1	0.234212541	NA	NA	NA		NA	NA	NA	NA	NA		NA	NA	NA	NA	NA
E5M3_189	9	5.4	<hkxhk>	0 0	hh	kk		0.282828283	NA	NA	0.569023569	1	0.450647185	NA	NA	NA		0.239130435	NA	NA	0.028985507	1	0.864812504	NA	NA	NA		0.320754717	NA	NA	1.41509434	1	0.234212541	NA	NA	NA		NA	NA	NA	NA	NA		NA	NA	NA	NA	NA
E8M5_154	9	5.4	<hkxhk>	0 0	hh	kk		0.29	NA	NA	0.853333333	1	0.355611061	NA	NA	NA		0.234042553	NA	NA	0.063829787	1	0.800542107	NA	NA	NA		0.339622642	NA	NA	2.270440252	1	0.131862439	NA	NA	NA		NA	NA	NA	NA	NA		NA	NA	NA	NA	NA
E8M5_205	9	5.4	<hkxhk>	0 0	hh	kk		0.282828283	NA	NA	0.569023569	1	0.450647185	NA	NA	NA		0.234042553	NA	NA	0.063829787	1	0.800542107	NA	NA	NA		0.326923077	NA	NA	1.641025641	1	0.200184804	NA	NA	NA		NA	NA	NA	NA	NA		NA	NA	NA	NA	NA
ES20	10.1	0	<hkxhk>	0 0	hh	kk		0.34	0.26	0.4	5.28	2	0.07136127	4	1	0.045500264		0.377777778	0.311111111	0.311111111	6.822222222	2	0.033004508	6.422222222	1	0.011270105		0.309090909	0.218181818	0.472727273	1.072727273	2	0.584871194	0.163636364	1	0.685830434		0.54	0.46	1.28	1	0.257899035		0.533333333	0.466666667	0.4	1	0.527089257
E1M5_240	10.1	1.2	<hkxhk>	0 0	hh	kk		0.323232323	NA	NA	2.831649832	1	0.092423367	NA	NA	NA		0.382978723	NA	NA	4.432624113	1	0.03525826	NA	NA	NA		0.269230769	NA	NA	0.102564103	1	0.748774042	NA	NA	NA		NA	NA	NA	NA	NA		NA	NA	NA	NA	NA
E8M7_78	10.1	2.1	<hkxhk>	0 0	hh	kk		0.333333333	NA	NA	3.666666667	1	0.055511098	NA	NA	NA		0.382978723	NA	NA	4.432624113	1	0.03525826	NA	NA	NA		0.288461538	NA	NA	0.41025641	1	0.52183939	NA	NA	NA		NA	NA	NA	NA	NA		NA	NA	NA	NA	NA
E8M7_80	10.1	2.3	<mlxll>	1 1	ml	ll		NA	NA	NA	0.252525253	1	0.615302556	NA	NA	NA		NA	NA	NA	0.531914894	1	0.465802909	NA	NA	NA		NA	NA	NA	0	1	1	NA	NA	NA		NA	NA	0.168350168	1	0.681582247		NA	NA	0.354609929	1	0.55151509
E1M7_211	10.1	2.4	<hkxhk>	0 0	hh	kk		NA	0.212121212	NA	0.757575758	1	0.384088249	NA	NA	NA		NA	0.234042553	NA	0.063829787	1	0.800542107	NA	NA	NA		NA	0.192307692	NA	0.923076923	1	0.336668368	NA	NA	NA		NA	NA	NA	NA	NA		NA	NA	NA	NA	NA
ES4	10.1	2.7	<abxcd>	0 0	ac	bd		0.326923077	0.221153846	0.451923077	5.615384615	3	0.131897929	0.961538462	1	0.326799568		0.375	0.270833333	0.354166667	5.166666667	3	0.159991963	4.083333333	1	0.043308143		0.285714286	0.178571429	0.535714286	5.142857143	3	0.161630379	0.285714286	1	0.592980098		0.552884615	0.447115385	4.653846154	3	0.198971261		0.552083333	0.447916667	1.083333333	3	0.78109893
E5M3_64	10.1	2.9	<hkxhk>	0 0	hh	kk		NA	0.212121212	NA	0.757575758	1	0.384088249	NA	NA	NA		NA	0.260869565	NA	0.028985507	1	0.864812504	NA	NA	NA		NA	0.169811321	NA	1.817610063	1	0.177598021	NA	NA	NA		NA	NA	NA	NA	NA		NA	NA	NA	NA	NA
E4M7_80	10.1	3.1	<hkxhk>	0 0	hh	kk		NA	0.230769231	NA	0.205128205	1	0.650612964	NA	NA	NA		NA	0.265306122	NA	0.06122449	1	0.804570948	NA	NA	NA		NA	0.2	NA	0.733333333	1	0.391804855	NA	NA	NA		NA	NA	NA	NA	NA		NA	NA	NA	NA	NA
E5M6_136	10.1	3.1	<hkxhk>	0 0	hh	kk		NA	0.230769231	NA	0.205128205	1	0.650612964	NA	NA	NA		NA	0.265306122	NA	0.06122449	1	0.804570948	NA	NA	NA		NA	0.2	NA	0.733333333	1	0.391804855	NA	NA	NA		NA	NA	NA	NA	NA		NA	NA	NA	NA	NA
E1M7_247	10.1	3.2	<hkxhk>	0 0	hh	kk		NA	0.222222222	NA	0.407407407	1	0.523288345	NA	NA	NA		NA	0.255319149	NA	0.007092199	1	0.93288534	NA	NA	NA		NA	0.192307692	NA	0.923076923	1	0.336668368	NA	NA	NA		NA	NA	NA	NA	NA		NA	NA	NA	NA	NA
E8M7_223	10.1	3.2	<hkxhk>	0 0	hh	kk		NA	0.222222222	NA	0.407407407	1	0.523288345	NA	NA	NA		NA	0.255319149	NA	0.007092199	1	0.93288534	NA	NA	NA		NA	0.192307692	NA	0.923076923	1	0.336668368	NA	NA	NA		NA	NA	NA	NA	NA		NA	NA	NA	NA	NA
EC688	10.1	4.1	<hkxhk>	0 0	hh	kk		0.326923077	0.25	0.423076923	3.692307692	2	0.157843089	2.461538462	1	0.116664465		0.382978723	0.276595745	0.340425532	5.85106383	2	0.053636154	4.787234043	1	0.028671433		0.280701754	0.228070175	0.49122807	0.333333333	2	0.846481725	0.01754386	1	0.89462581		0.538461538	0.461538462	1.230769231	1	0.267257493		0.553191489	0.446808511	1.063829787	1	0.302343322
E8M5_195	10.1	6.7	<hkxhk>	0 0	hh	kk		NA	0.26	NA	0.053333333	1	0.817361331	NA	NA	NA		NA	0.276595745	NA	0.177304965	1	0.673699615	NA	NA	NA		NA	0.245283019	NA	0.006289308	1	0.936789903	NA	NA	NA		NA	NA	NA	NA	NA		NA	NA	NA	NA	NA
EC1307	10.1	9.2	<hkxhk>	0 0	hh	kk		0.330097087	0.252427184	0.417475728	4.048543689	2	0.13208999	2.805825243	1	0.093922505		0.333333333	0.25	0.416666667	2	2	0.367879441	1.333333333	1	0.248213079		0.327272727	0.254545455	0.418181818	2.054545455	2	0.357981945	1.472727273	1	0.224915884		0.538834951	0.461165049	1.242718447	1	0.264947785		0.541666667	0.458333333	0.666666667	1	0.414216178
SSP	10.2	0	<hkxhk>	1 1	kk	hh		0.230769231	0.298076923	0.471153846	1.288461538	2	0.525066284	0.346153846	1	0.556298461		0.1875	0.354166667	0.458333333	3	2	0.22313016	0.333333333	1	0.563702862		0.267857143	0.25	0.482142857	0.107142857	2	0.947838236	0.071428571	1	0.789268026		0.466346154	0.533653846	0.942307692	1	0.331685068		0.416666667	0.583333333	2.666666667	1	0.102470435
S26	10.2	1.9	<efxeg>	0 0	fg	ee		0.299065421	0.214953271	0.485981308	2.271028037	3	0.518093876	0.08411215	1	0.771800213		0.346938776	0.183673469	0.469387755	3.163265306	3	0.367131386	0.183673469	1	0.668235142		0.25862069	0.24137931	0.5	0.344827586	3	0.951388434	0	1	1		0.542056075	0.457943925	1.85046729	2	0.396438782		0.581632653	0.418367347	2.795918367	2	0.247100737
MSC5b	NA	NA	<hkxhk>	NA	hh	kk		0	0.28125	0.71875	33.5625	2	5.15E-08	18.375	1	1.81E-05		0	0.255319149	0.744680851	17.38297872	2	0.00016801	11.25531915	1	0.000793952		0	0.306122449	0.693877551	16.55102041	2	0.000254678	7.367346939	1	0.006641885		0.359375	0.640625	15.1875	1	9.73E-05		0.372340426	0.627659574	6.127659574	1	0.013308293
ES91	NA	NA	<hkxhk>	0 0	hh	kk		0.234042553	0.20212766	0.563829787	1.723404255	2	0.422442419	1.531914894	1	0.215825281		0.155555556	0.244444444	0.6	2.511111111	2	0.284917517	1.8	1	0.179712495		0.306122449	0.163265306	0.530612245	2.183673469	2	0.33559952	0.183673469	1	0.668235142		0.515957447	0.484042553	0.191489362	1	0.661679915		0.455555556	0.544444444	0.711111111	1	0.399075197
ES29	NA	NA	<hkxhk>	NA	hh	kk		0.188118812	0.306930693	0.504950495	2.861386139	2	0.239143122	0.00990099	1	0.920738335		0.229166667	0.25	0.520833333	0.125	2	0.939413063	0.083333333	1	0.772829993		0.150943396	0.358490566	0.490566038	4.58490566	2	0.101018377	0.018867925	1	0.890745801		0.440594059	0.559405941	2.851485149	1	0.09128957		0.489583333	0.510416667	0.041666667	1	0.838256486
E1M5_81	NA	NA	<hkxhk>	NA	hh	kk		0.131313131	NA	NA	7.437710438	1	0.00638711	NA	NA	NA		0.14893617	NA	NA	2.560283688	1	0.109578919	NA	NA	NA		0.115384615	NA	NA	5.025641026	1	0.024974679	NA	NA	NA		NA	NA	NA	NA	NA		NA	NA	NA	NA	NA
E8M7_56	NA	NA	<hkxhk>	NA	hh	kk		NA	0.303030303	NA	1.484848485	1	0.22301747	NA	NA	NA		NA	0.255319149	NA	0.007092199	1	0.93288534	NA	NA	NA		NA	0.346153846	NA	2.564102564	1	0.109314576	NA	NA	NA		NA	NA	NA	NA	NA		NA	NA	NA	NA	NA
E1M5_269	NA	NA	<nnxnp>	NA	np	nn		NA	NA	NA	32.81818182	1	1.01E-08	NA	NA	NA		NA	NA	NA	20.44680851	1	6.13E-06	NA	NA	NA		NA	NA	NA	13	1	0.000311491	NA	NA	NA		NA	NA	21.87878788	1	2.90E-06		NA	NA	13.63120567	1	0.000222457
E1M5_63	NA	NA	<hkxhk>	NA	hh	kk		0.23	NA	NA	0.213333333	1	0.644167223	NA	NA	NA		0.234042553	NA	NA	0.063829787	1	0.800542107	NA	NA	NA		0.226415094	NA	NA	0.157232704	1	0.691717184	NA	NA	NA		NA	NA	NA	NA	NA		NA	NA	NA	NA	NA
E1M7_73	NA	NA	<nnxnp>	NA	nn	np		NA	NA	NA	1.222222222	1	0.268924981	NA	NA	NA		NA	NA	NA	4.787234043	1	0.028671433	NA	NA	NA		NA	NA	NA	0.307692308	1	0.579099742	NA	NA	NA		NA	NA	0.814814815	1	0.366700567		NA	NA	3.191489362	1	0.074022543
E4M7_105	NA	NA	<hkxhk>	NA	hh	kk		0.471153846	NA	NA	27.12820513	1	1.90E-07	NA	NA	NA		0.448979592	NA	NA	10.34693878	1	0.001296896	NA	NA	NA		0.490909091	NA	NA	17.02424242	1	3.69E-05	NA	NA	NA		NA	NA	NA	NA	NA		NA	NA	NA	NA	NA
E4M7_296	NA	NA	<hkxhk>	NA	hh	kk		NA	0.230769231	NA	0.205128205	1	0.650612964	NA	NA	NA		NA	0.285714286	NA	0.333333333	1	0.563702862	NA	NA	NA		NA	0.181818182	NA	1.363636364	1	0.242908261	NA	NA	NA		NA	NA	NA	NA	NA		NA	NA	NA	NA	NA
E8M5_104	NA	NA	<hkxhk>	0 0	hh	kk		0.25	NA	NA	0	1	1	NA	NA	NA		0.191489362	NA	NA	0.858156028	1	0.354255229	NA	NA	NA		0.301886792	NA	NA	0.761006289	1	0.38301379	NA	NA	NA		NA	NA	NA	NA	NA		NA	NA	NA	NA	NA
E1M3_222	NA	NA	<hkxhk>	NA	hh	kk		0.080808081	NA	NA	15.11447811	1	0.000101184	NA	NA	NA		0.043478261	NA	NA	10.46376812	1	0.001217387	NA	NA	NA		0.113207547	NA	NA	5.289308176	1	0.021456742	NA	NA	NA		NA	NA	NA	NA	NA		NA	NA	NA	NA	NA
E5M6_194	NA	NA	<hkxhk>	NA	hh	kk		NA	0.048076923	NA	22.61538462	1	1.98E-06	NA	NA	NA		NA	0.040816327	NA	11.43537415	1	0.00072059	NA	NA	NA		NA	0.054545455	NA	11.20606061	1	0.000815306	NA	NA	NA		NA	NA	NA	NA	NA		NA	NA	NA	NA	NA
[truncated: 5 more columns]
