# Supplementary material for: Completing the hybridization triangle: the inheritance of genetic incompatibilities during homoploid hybrid speciation in ragworts (Senecio)
Source: AoB Plants. 2019 Jan 6;11(1):ply078. doi: 10.1093/aobpla/ply078 (PMC6360072; doi:10.1093/aobpla/ply078)
Supplement: Supplementary Table S4 [file ply078_suppl_supplementary_table_s4.xlsx]

Table S4�. Summary of genetic markers showing transmission ratio distortion on the F2AC; F2AS; and F2CS genetic maps.
Letters after each block of total percentage markers showing TRD summarize if maps contained insignificantly (same letter) or significantly (different letter) different percentages of markers with TRD between maps based on binomial tests
	% TRD at a per marker 95 % confidence level				% TRD at an overall 95 % confidence level
Genetic marker type and mapping status	F2AC	F2AS	F2CS		F2AC	F2AS	F2CS
Codominant mapped	10.2	2.2	7.7		7.1	0	7
Dominant mapped	16.5	0.7	6.3		6.3	0	5.6
Total mapped	26.8a	2.9b	14.0c		13.4a	0.0b	12.6a
Codominant unmapped	5.3	20	7.7		5.3	13.3	7.7
Dominant unmapped	36.8	33.3	38.5		26.3	20	30.8
Total unmapped	42.1a	53.3a	46.2a		31.6a	33.3a	38.5a
