# Supplementary material for: Completing the hybridization triangle: the inheritance of genetic incompatibilities during homoploid hybrid speciation in ragworts (Senecio)
Source: AoB Plants. 2019 Jan 6;11(1):ply078. doi: 10.1093/aobpla/ply078 (PMC6360072; doi:10.1093/aobpla/ply078)
Supplement: Supplementary Table S5 [file ply078_suppl_supplementary_table_s5.xlsx]

Table S5. Summary of tests for colocation of TRDLs and rearrangements for each paired genetic map comparison.,,,,,,,,,,,,,,,,,
,,,,,,,,,,,,,,,,,
Notes.,,,,,,,,,,,,,,,,,
Results are organised into blocks with sets of vertical blocks labelled according to the types of map features being tested.,,,,,,,,,,,,,,,,,
The cM lengths of the map intervals that were tested are listed in the top left corner of each block of results;,,,,,,,,,,,,,,,,,
The top set of blocks summarize test results for map intervals equal to mean map feature length; remaining blocks test map intervals from 2 to 10 cM.,,,,,,,,,,,,,,,,,
Remaining block labels indicate each paired genetic map comparison.,,,,,,,,,,,,,,,,,
Values are the p values for colocation of map features for each paired map comparison at each size interval; only the lower left portion of each table is completed as redundant same map and repeated map comparisons are omitted.,,,,,,,,,,,,,,,,,
,,,,,,,,,,,,,,,,,
All TRDLs,,,,,All TRDLs and rearrangements,,,,,TRDLS p > 0.0005 support,,,,TRDLS p > 0.0005 support and rearrangements,,,
len=9.70,AC,AS,CS,,len=9.35,AC,AS,CS,,len=11.08,AC,CS,,len=9.97,AC,CS,AS
AC,NA,NA,NA,,AC,NA,NA,NA,,AC,NA,NA,,AC,NA,NA,NA
AS,0.39094077,NA,NA,,AS,0.428532,NA,NA,,CS,0.0413612,NA,,CS,0.161573,NA,NA
CS,0.03693098,0.6768293,NA,,CS,0.031892,0.4523394,NA,,,,,,AS,0.8809524,0.8333333,NA
,,,,,,,,,,,,,,,,,
len=2.01,AC,AS,CS,,2.01,AC,AS,CS,,len=2.01,AC,CS,,2.01,AC,CS,AS
AC,NA,NA,NA,,AC,NA,NA,NA,,AC,NA,NA,,AC,NA,NA,NA
AS,0.13109753,NA,NA,,AS,0.184773029,NA,NA,,CS,0.002504645,NA,,CS,0.01364994,NA,NA
CS,0.000678258,0.91284,NA,,CS,0.000243091,0.8212135,NA,,,,,,AS,0.9702381,0.9583333,NA
,,,,,,,,,,,,,,,,,
len=4.01,AC,AS,CS,,4.01,AC,AS,CS,,len=4.01,AC,CS,,4.01,AC,CS,AS
AC,NA,NA,NA,,AC,NA,NA,NA,,AC,NA,NA,,AC,NA,NA,NA
AS,0.22207358,NA,NA,,AS,0.29594958,NA,NA,,CS,0.008220016,NA,,CS,0.04217753,NA,NA
CS,0.00396965,0.8440436,NA,,CS,0.002487515,0.690549,NA,,,,,,AS,0.94565217,0.923913,NA
,,,,,,,,,,,,,,,,,
len=6.01,AC,AS,CS,,6.01,AC,AS,CS,,len=6.01,AC,CS,,6.01,AC,CS,AS
AC,NA,NA,NA,,AC,NA,NA,NA,,AC,NA,NA,,AC,NA,NA,NA
AS,0.30269699,NA,NA,,AS,0.37794369,NA,NA,,CS,0.01777913,NA,,CS,0.08513906,NA,NA
CS,0.01238386,0.7736647,NA,,CS,0.01091241,0.5669155,NA,,,,,,AS,0.91935484,0.8870968,NA
,,,,,,,,,,,,,,,,,
len=8.01,AC,AS,CS,,8.01,AC,AS,CS,,len=8.01,AC,CS,,8.01,AC,CS,AS
AC,NA,NA,NA,,AC,NA,NA,NA,,AC,NA,NA,,AC,NA,NA,NA
AS,0.31760436,NA,NA,,AS,0.3908266,NA,NA,,CS,0.0413612,NA,,CS,0.09544171,NA,NA
CS,0.01497125,0.759204,NA,,CS,0.01392759,0.5428147,NA,,,,,,AS,0.9137931,0.8793103,NA
,,,,,,,,,,,,,,,,,
len=10.01,AC,AS,CS,,10.01,AC,AS,CS,,len=10.01,AC,CS,,10.01,AC,CS,AS
AC,NA,NA,NA,,AC,NA,NA,NA,,AC,NA,NA,,AC,NA,NA,NA
AS,0.40161943,NA,NA,,AS,0.4426633,NA,NA,,CS,0.13109753,NA,,CS,0.1741255,NA,NA
CS,0.04221225,0.6624494,NA,,CS,0.051552,0.3934785,NA,,,,,,AS,0.875,0.825,NA
,,,,,,,,,,,,,,,,,
,,,,,12.01,AC,AS,CS,,,,,,12.01,AC,CS,AS
,,,,,AC,NA,NA,NA,,,,,,AC,NA,NA,NA
,,,,,AS,0.4426633,NA,NA,,,,,,CS,0.1741255,NA,NA
,,,,,CS,0.051552,0.3934785,NA,,,,,,AS,0.875,0.825,NA
